# Supplementary material for: Do habitat fragmentation and degradation influence the strength of fine-scale spatial genetic structure in plants? A global meta-analysis
Source: AoB Plants. 2023 May 3;15(3):plad019. doi: 10.1093/aobpla/plad019 (PMC10198778; doi:10.1093/aobpla/plad019)
Supplement: plad019_suppl_Supplementary_Table_S1 [file plad019_suppl_supplementary_table_s1.xlsx]

## Sheet: meta.references
ID	Citation	Reference
P11-Sp1	Duminil et al. 2016	Duminil, J., Daïnou, K., Kaviriri, D.K., Gillet, P., Loo, J., Doucet, J.L., Hardy, O.J., 2016. Relationships between population density, fine-scale genetic structure, mating system and pollen dispersal in a timber tree from African rainforests. Heredity (Edinb). 116, 295–303. https://doi.org/10.1038/hdy.2015.101
P13-Sp1	Ganzhorn et al. 2015	Ganzhorn, S.M., Thomas, W.W., Gaiotto, F.A., Lewis, J.D., 2015. Spatial genetic structure of Manilkara maxima (Sapotaceae), a tree species from the Brazilian Atlantic forest. J. Trop. Ecol. 31, 437–447. https://doi.org/10.1017/S0266467415000292
P15-Sp10	Hardy et al. 2006	Hardy, O.J., Maggia, L., Bandou, E., Breyne, P., Caron, H., Chevallier, M.H., Doligez, A., Dutech, C., Kremer, A., Latouche-Hallé, C., Troispoux, V., Veron, V., Degen, B., 2006. Fine-scale genetic structure and gene dispersal inferences in 10 Neotropical tree species. Mol. Ecol. 15, 559–571. https://doi.org/10.1111/j.1365-294X.2005.02785.x
P17-Sp1	Jump et al. 2012	Jump, A.S., Rico, L., Coll, M., Peñuelas, J., 2012. Wide variation in spatial genetic structure between natural populations of the European beech (Fagus sylvatica) and its implications for SGS comparability. Heredity (Edinb). 108, 633–639. https://doi.org/10.1038/hdy.2012.1
P19-Sp1	Kyndt et al. 2009	Kyndt, T., Assogbadjo, A.E., Hardy, O.J., Kaka’Ï, R.G., Sinsin, B., Van Damme, P., Gheysen, G., 2009. Spatial genetic structuring of baobab (Adansonia digitata, Malvaceae) in the traditional agroforestry systems of west africa. Am. J. Bot. 96, 950–957. https://doi.org/10.3732/ajb.0800266
P20-Sp1	Lemos et al. 2015	Lemos, R.P.M., D’Oliveira, C.B., Stefenon, V.M., 2015. Genetic structure and internal gene flow in populations of Schinus molle (Anacardiaceae) in the Brazilian Pampa. Tree Genet. Genomes 11. https://doi.org/10.1007/s11295-015-0885-7
P21-Sp1	Lind-Riehl & Gailing 2015	Lind-Riehl, J., Gailing, O., 2015. Fine-scale spatial genetic structure of two red oak species, Quercus rubra and Quercus ellipsoidalis. Plant Syst. Evol. 301, 1601–1612. https://doi.org/10.1007/s00606-014-1173-y
P23-Sp1	Nakagawa et al. 2010	Nakagawa, M., 2010. Fine-scale genetic structure within plots of Polygala reinii (Polygalaceae) having an ant-dispersal seed. J. Plant Res. 123, 355–362. https://doi.org/10.1007/s10265-009-0276-y
P25-Sp1	Oddou-Muratorio et al. 2010	Oddou-Muratorio, S., Bontemps, A., Klein, E.K., Chybicki, I., Vendramin, G.G., Suyama, Y., 2010. Comparison of direct and indirect genetic methods for estimating seed and pollen dispersal in Fagus sylvatica and Fagus crenata. For. Ecol. Manage. 259, 2151–2159. https://doi.org/10.1016/j.foreco.2010.03.001
P31-Sp1	Trapnell et al. 2008	Trapnell, D.W., Schmidt, J.P., Hamrick, J.L., 2008. Spatial genetic structure of the southeastern North American endemic, Ceratiola ericoides (Empetraceae). J. Hered. 99, 604–609. https://doi.org/10.1093/jhered/esn043
P32-Sp1	Wang et al. 2011	Wang, R., Compton, S.G., Chen, X.Y., 2011. Fragmentation can increase spatial genetic structure without decreasing pollen-mediated gene flow in a wind-pollinated tree. Mol. Ecol. 20, 4421–4432. https://doi.org/10.1111/j.1365-294X.2011.05293.x
P42-Sp1	Van Rossum & Triest 2003	Van Rossum, F., Triest, L., 2003. Spatial genetic structure and reproductive success in fragmented and continuous populations of Primula vulgaris. Folia Geobot. 38, 239–254.
P44-Sp1	Van Rossum & Triest 2007	Van Rossum, F., Triest, L., 2007. Fine-scale spatial genetic structure of the distylous Primula veris in fragmented habitats. Plant Biol. 9, 374–382. https://doi.org/10.1055/s-2006-924632
P46-Sp1	Born et al. 2008	Born, C., Hardy, O.J., Chevallier, M.H., Ossari, S., Attéké, C., Wickings, E.J., Hossaert-Mckey, M., 2008. Small-scale spatial genetic structure in the Central African rainforest tree species Aucoumea klaineana: A stepwise approach to infer the impact of limited gene dispersal, population history and habitat fragmentation. Mol. Ecol. 17, 2041–2050. https://doi.org/10.1111/j.1365-294X.2007.03685.x
P4-Sp1	Bizoux et al. 2009	Bizoux, J.P., Daïnou, K., Bourland, N., Hardy, O.J., Heuertz, M., Mahy, G., Doucet, J.L., 2009. Spatial genetic structure in Milicia excelsa (Moraceae) indicates extensive gene dispersal in a low-density wind-pollinated tropical tree. Mol. Ecol. 18, 4398–4408. https://doi.org/10.1111/j.1365-294X.2009.04365.x
P54-Sp1	Budde et al. 2017	Budde, K. B., González-Martínez, S. C., Navascués, M., Burgarella, C., Mosca, E., Lorenzo, Z., Zabal-Aguirre, M., Vendramin, G. G., Verdú, M., Pausas, J. G., & Heuertz, M. (2017). Increased fire frequency promotes stronger spatial genetic structure and natural selection at regional and local scales in Pinus halepensis Mill. Annals of Botany, 119(6), 1061–1072. https://doi.org/10.1093/aob/mcw286
P57-Sp1	Castilla et al. 2019	Castilla, A. R., Garrote, P. J., Żywiec, M., Calvo, G., Suárez-Esteban, A., Delibes, M., Godoy, J. A., Picó, F. X., & Fedriani, J. M. (2019). Genetic rescue by distant trees mitigates qualitative pollen limitation imposed by fine-scale spatial genetic structure. Molecular Ecology, 28(19), 4363–4374. https://doi.org/10.1111/mec.15233
P64-Sp1	Jacquemyn et al. 2006	Jacquemyn, H., Brys, R., Vandepitte, K., Honnay, O., Roldán-Ruiz, I., 2006. Fine-scale genetic structure of life history stages in the food-deceptive orchid Orchis purpurea. Mol. Ecol. 15, 2801–2808. https://doi.org/10.1111/j.1365-294X.2006.02978.x
P65-Sp1	Jacquemyn et al. 2009	Jacquemyn, H., Wiegand, T., Vandepitte, K., Brys, R., Roldán-Ruiz, I., Honnay, O., 2009. Multigenerational analysis of spatial structure in the terrestrial, food-deceptive orchid Orchis mascula. J. Ecol. 97, 206–216. https://doi.org/10.1111/j.1365-2745.2008.01464.x
P73-Sp1	Dering et al. 2018	Dering, M., Sękiewicz, K., Iszkuło, G., Chojnacka, A., Tomaszewski, D., Pers-Kamczyc, E., Karolewski, P., 2018. Spatial genetic structure and clonal structure of Prunus serotina during invasive spread. Silva Fenn. 52, 1–21. https://doi.org/10.14214/sf.9987
P75-Sp1	Giombini et al. 2017	Giombini, M.I., Bravo, S.P., Sica, Y. V., Tosto, D.S., 2017. Early genetic consequences of defaunation in a large-seeded vertebrate-dispersed palm (Syagrus romanzoffiana). Heredity (Edinb). 118, 568–577. https://doi.org/10.1038/hdy.2016.130
P77-Sp1	Pandey & Rajora 2012	Pandey, M., Rajora, O.P., 2012. Higher fine-scale genetic structure in peripheral than in core populations of a long-lived and mixed-mating conifer - Eastern white cedar (Thuja occidentalis L.). BMC Evol. Biol. 12. https://doi.org/10.1186/1471-2148-12-48
P79-Sp1	Pometti et al. 2018	Pometti, C., Bessega, C., Cialdella, A., Ewens, M., Saidman, B., Vilardi, J., 2018. Spatial genetic structure within populations and management implications of the South American species Acacia aroma (Fabaceae). PLoS One 13, 1–14. https://doi.org/10.1371/journal.pone.0192107
P80-Sp1	Vaughan et al. 2007	Vaughan, S.P., Cottrell, J.E., Moodley, D.J., Connolly, T., Russell, K., 2007. Distribution and fine-scale spatial-genetic structure in British wild cherry (Prunus avium L.). Heredity (Edinb). 98, 274–283. https://doi.org/10.1038/sj.hdy.6800935
P81-Sp1	Zhao et al 2009	Zhao, R., Xia, H., Lu, B.R., 2009. Fine-scale genetic structure enhances biparental inbreeding by promoting mating events between more related individuals in wild soybean (Glycine soja; Fabaceae) populations. Am. J. Bot. 96, 1138–1147. https://doi.org/10.3732/ajb.0800173
P82-Sp1	Morgan et al. 2017	Morgan, E.J., Kaiser-Bunbury, C.N., Edwards, P.J., Fleischer-Dogley, F., Kettle, C.J., 2017. Keeping it in the family: strong fine-scale genetic structure and inbreeding in Lodoicea maldivica, the largest-seeded plant in the world. Conserv. Genet. 18, 1317–1329. https://doi.org/10.1007/s10592-017-0982-2
P86-Sp1	Raabova et al. 2015	Raabová, J., Van Rossum, F., Jacquemart, A.L., Raspé, O., 2015. Population size affects genetic diversity and fine-scale spatial genetic structure in the clonal distylous herb Menyanthes trifoliata. Perspect. Plant Ecol. Evol. Syst. 17, 193–200. https://doi.org/10.1016/j.ppees.2015.02.005
P91-Sp1	Vandepitte et al. 2009	Vandepitte, K., Roldán-Ruiz, I., Leus, L., Jacquemyn, H., Honnay, O., 2009. Canopy closure shapes clonal diversity and fine-scale genetic structure in the dioecious understorey perennial Mercurialis perennis. J. Ecol. 97, 404–414. https://doi.org/10.1111/j.1365-2745.2009.01484.x
P92-Sp1	Jin et al. 2006	Jin, Y., He, T., Lu, B.R., 2006. Genetic spatial clustering: Significant implications for conservation of wild soybean (Glycine soja: Fabaceae). Genetica 128, 41–49. https://doi.org/10.1007/s10709-005-4823-8
P93-Sp1	Lompo et al. 2020	Lompo, D., Vinceti, B., Konrad, H., Duminil, J., Geburek, T., 2020. Fine-scale spatial genetic structure, mating, and gene dispersal patterns in Parkia biglobosa populations with different levels of habitat fragmentation. Appl. Plant Sci. 107, 1041–1053. https://doi.org/10.1002/ajb2.1504
P9-Sp1	Dodd et al. 2013	Dodd, R.S., Mayer, W., Nettel, A., Afzal-Rafii, Z., 2013. Clonal growth and fine-scale genetic structure in tanoak (Notholithocarpus densiflorus: Fagaceae). J. Hered. 104, 105–114. https://doi.org/10.1093/jhered/ess080

## Sheet: sys.rev
Paper	ID	species	family	life.fo.cat	life.form	life.cycle	foliage	rep.sys	mating.sys	S.I.	outcross.rate	out.rate.unit	selfing.rate	t.pol	pol.clas	pol.v	t.disp	d.clas	d.vec	country	biome	clim.reg	meta	cohort.mean	pop.name	cohort.grp	cohort	Pob.desc	density	dsensity.unit	sampling.type	N	marker	no.markers	FSGS.significance	F(1)	bF	Sp	Sp (SE)	f o F	FST	FIS	Ho	He	AR	Kinship.coefficient	Kinship.coefficient (citation)	time.w/o.dist	time.from.dist
1	1	Olea europaea spp europaea var sylvestris	Oleaceae	tree/shrub	tree	Perennial	Evergreen	Monoecious	m.out	SI	NA	NA	NA	Abiotic	Ab	Wi	Biotic	Mix-l	Bi	Spain	Mediterranean forest	Temperate	N	N	P1	adult	adult	undisturbed forest of olive and Quercus	NA	NA	exhaustive adults (6 ha)	225	microsatellites	8	Y	NA	NA	0.0049	0.0046	NA	NA	-0.0138	0.8226	0.8144	NA	Kinship coefficient	Loiselle et al 1995	NA	NA
2	2	Prunus africana	Rosaceae	tree/shrub	tree	Perennial	Evergreen	Monoecious	m.out	NA	NA	NA	5 to 13	Biotic	Bs	In	Biotic	Mix-l	Pr	Kenya	Tropical deciduous rainforest	Tropical	N	N	P1.5	adult	adult	non-fragmented block surrounded by agriculture matrix	0.0022	ind/m2	transects (22) E to W	260	microsatellites	6	Y	0.07	-0.013	0.014	NA	NA	NA	0.08	0.77	0.83	20.3	Kinship coefficient	Hardy & Vekemans 2002	<100 y	>100 y
4	4	Milicia excelsa	Moraceae	tree/shrub	tree	Perennial	Deciduous	Dioecious	m.out	NA	NA	NA	NA	Abiotic	Ab	Wi	Biotic	Mix-l	Ba	Cameroon	Tropical	Tropical	Y	N	P1	non-defined mixed	non-defined mixed	Mindorou: moist semi-evergreen forest, high cover canopy	4.9	tree/km2	near roads accesible by vehicule	104	microsatellites	8	Y	0.022	-0.0063	0.0063	0.0016	NA	NA	0.184	NA	0.553	NA	Kinship coefficient	Loiselle et al 1995	0 y	decades
4	4	Milicia excelsa	Moraceae	tree/shrub	tree	Perennial	Deciduous	Dioecious	m.out	NA	NA	NA	NA	Abiotic	Ab	Wi	Biotic	Mix-l	Ba	Cameroon	Tropical	Tropical	Y	N	P2	non-defined mixed	non-defined mixed	Djoum: As Mindorou	19.6	tree/km2	near roads accesible by vehicule	54	microsatellites	8	Y	0.035	-0.0101	0.0039	0.0051	NA	NA	0.198	NA	0.531	NA	Kinship coefficient	Loiselle et al 1995	0 y	decades
8	8	Carapa guianensis	Meliaceae	tree/shrub	tree	Perennial	Semideciduous	Monoecious	m.out	SC	0.918	tm	NA	Biotic	Bs	In	Abiotic	Ab-s	Gr	Brazil	Tropical deciduous rainforest	Tropical	N	N	P1.1	adult	adult	FT adults; 400 ha	2.5	tree/ha	random sampling of fruits from trees in plot	199	microsatellites	4	Y	NA	NA	0.0045	0.0024	NA	NA	0.029	NA	NA	NA	Kinship coefficient	Hardy 2003	0 y	uns
8	9	Sextonia rubra	Lauraceae	tree/shrub	tree	Perennial	Evergreen	Hermaphrodite	m.out	SC	0.945	tm	NA	Biotic	Bs	In	Biotic	Mix-l	Bi	French Guiane	Tropical forest	Tropical	N	N	P1.1	adult	adult	PA adults; 16 lotes de estudio en 119 ha	1.3	tree/ha	random sampling of fruits from trees in plot	154	microsatellites	4	Y	0.008	NA	0.005	0.001	NA	NA	0.076	NA	NA	NA	Kinship coefficient	Hardy 2003	0 y	uns
9	10	Notholithocarpus densiflorus	Fagaceae	tree/shrub	tree/shrub	Perennial	Evergreen	NA	m.out	NA	NA	NA	NA	Biotic	Bs	In	Biotic	Ab-s	Gr	USA	Forest	Tropical	Y	N	P2	non-defined mixed	non-defined mixed	Lowland humid	NA	NA	exhaustive sampling in patches (1/2 ha lowland)	258	microsatellites	8	Y	NA	NA	0.016	NA	NA	NA	0.05	NA	0.58	3.8	Kinship coefficient	Loiselle et al 1995	<50 y	>50 y
9	10	Notholithocarpus densiflorus	Fagaceae	tree/shrub	tree/shrub	Perennial	Evergreen	NA	m.out	NA	NA	NA	NA	Biotic	Bs	In	Biotic	Ab-s	Gr	USA	Forest	Tropical	Y	N	P4	non-defined mixed	non-defined mixed	Upland xeric	NA	NA	exhaustive sampling in patches (1/2 ha lowland)	843	microsatellites	8	Y	NA	NA	0.01	NA	NA	NA	-0.01	NA	0.61	4	Kinship coefficient	Loiselle et al 1995	<50 y	>50 y
9	10	Notholithocarpus densiflorus	Fagaceae	tree/shrub	tree/shrub	Perennial	Evergreen	NA	m.out	NA	NA	NA	NA	Biotic	Bs	In	Biotic	Ab-s	Gr	USA	Forest	Tropical	Y	N	P5	non-defined mixed	non-defined mixed	Upland xeric	NA	NA	exhaustive sampling in patches (1/2 ha lowland)	573	microsatellites	8	Y	NA	NA	0.011	NA	NA	NA	-0.03	NA	0.56	4	Kinship coefficient	Loiselle et al 1995	<50 y	>50 y
9	10	Notholithocarpus densiflorus	Fagaceae	tree/shrub	tree/shrub	Perennial	Evergreen	NA	m.out	NA	NA	NA	NA	Biotic	Bs	In	Biotic	Ab-s	Gr	USA	Forest	Tropical	Y	N	P6	non-defined mixed	non-defined mixed	Upland xeric	NA	NA	exhaustive sampling in patches (1/2 ha lowland)	651	microsatellites	8	Y	NA	NA	0.009	NA	NA	NA	-0.08	NA	0.58	4.1	Kinship coefficient	Loiselle et al 1995	<50 y	>50 y
10	11	Baillonella toxisperma	Sapotaceae	tree/shrub	tree	Perennial	Deciduous	Hermaphrodite	mixed	SC	0.73	tm	NA	Biotic	Bs	In	Biotic	Mix-l	El,Pr,Ro	Gabon	Rainforest	Tropical	N	N	P1	defined mixed	defined mixed	mature trees and saplings	NA	NA	exhaustive adults and representative for other cohorts	438	microsatellites	10	Y	NA	NA	0.0095	0.0037	NA	NA	NA	NA	NA	NA	Kinship coefficient	Loiselle et al 1995	<10 y	>20 y
11	12	Erythrophleum suaveolens	Fabaceae	tree/shrub	tree	Perennial	Evergreen	Hermaphrodite	mixed	SC	0.782	tm	NA	Biotic	Bs	In	Abiotic	Ab-s	Gr	Cameroon	Semi-evergreen evergreen rainforest	Tropical	Y	N	P1.1	adult	adult	Cameroon adults; never logged	1.72	ind/ha	max sampling in patch (47.5 y 100 ha) and 3-4 transects	177	microsatellites	9	Y	0.0554	NA	0.0061	0.0016	0.155	NA	NA	0.531	0.628	5.03	Kinship coefficient	Loiselle et al 1995	NA	NA
11	12	Erythrophleum suaveolens	Fabaceae	tree/shrub	tree	Perennial	Evergreen	Hermaphrodite	mixed	SC	0.818	tm	NA	Biotic	Bs	In	Abiotic	Ab-s	Gr	DRC	Semi-evergreen evergreen rainforest	Tropical	Y	N	P2.1	adult	adult	DRC adults; never logged	0.68	ind/ha	max sampling in patch (47.5 y 100 ha) and 3-4 transects	88	microsatellites	9	Y	0.0415	NA	0.0053	0.0012	0.119	NA	NA	0.512	0.581	5.07	Kinship coefficient	Loiselle et al 1995	NA	NA
11	12	Erythrophleum suaveolens	Fabaceae	tree/shrub	tree	Perennial	Evergreen	Hermaphrodite	mixed	SC	0.85	tm	NA	Biotic	Bs	In	Abiotic	Ab-s	Gr	Gabon	Semi-evergreen evergreen rainforest	Tropical	N	N	P3.1	adult	adult	Gabon adults; 2 logging events	0.11	ind/ha	intensive sampling 7000 ha	31	microsatellites	9	Y	0.0477	NA	0.007	0.0081	0.217	NA	NA	0.515	0.658	6.08	Kinship coefficient	Loiselle et al 1995	<10 y	>10 y
13	14	Manikara maxima	Sapotaceae	tree/shrub	tree	Perennial	Evergreen	NA	m.out	NA	NA	NA	NA	Biotic	Bs	In	Biotic	Mix-l	Ba,Bi,Pr	Brazil	Atlantic forest	Tropical	Y	N	P1.1	adult	adult	NE Adults; large fragment	4.13	stem/ha	(25 ha) patches de 10 ha.	43	microsatellites	5	Y	NA	NA	0.018	NA	NA	NA	0.11	0.55	0.63	NA	Multilocus relatedness coefficient; Kinship coefficient	Peakall & Smouse 2006; Loiselle et al 1995	uns	>30 y
13	14	Manikara maxima	Sapotaceae	tree/shrub	tree	Perennial	Evergreen	NA	m.out	NA	NA	NA	NA	Biotic	Bs	In	Biotic	Mix-l	Ba,Bi,Pr	Brazil	Atlantic forest	Tropical	Y	N	P2.1	adult	adult	UE Adults; large fragment	4	stem/ha	(25 ha) patches de 10 ha.	40	microsatellites	5	Y	NA	NA	0	NA	NA	NA	-0.08	0.54	0.5	NA	Multilocus relatedness coefficient; Kinship coefficient	Peakall & Smouse 2006; Loiselle et al 1995	uns	>30 y
13	14	Manikara maxima	Sapotaceae	tree/shrub	tree	Perennial	Evergreen	NA	m.out	NA	NA	NA	NA	Biotic	Bs	In	Biotic	Mix-l	Ba,Bi,Pr	Brazil	Atlantic forest	Tropical	N	N	P3.1	adult	adult	LM Adults; little fragments (8)	0.9	stem/ha	(25 ha) patches de 10 ha. All fragment( 10 & 5 ha)	60	microsatellites	5	Y	NA	NA	0.014	NA	NA	NA	0.21	0.6	0.74	NA	Multilocus relatedness coefficient; Kinship coefficient	Peakall & Smouse 2006; Loiselle et al 1995	0 y	>30 y
15	18	Dycorynia guianensis	Fabaceae	tree/shrub	tree	Perennial	Evergreen	Hermaphrodite	NA	NA	NA	NA	NA	Biotic	Bs	In	Mixed	T-s	Ro,Wi	French Guiane	Tropical forest	Tropical	N	N	P1.2	non-defined mixed	non-defined mixed	Paracou	3.51	ind/ha	exhaustive trees dbh >10 cm	181	microsatellites	7	Y	0.1	NA	0.026	0.004	0.005	NA	NA	NA	NA	NA	Kinship coefficient	Hardy 2003	NA	NA
15	18	Dycorynia guianensis	Fabaceae	tree/shrub	tree	Perennial	Evergreen	Hermaphrodite	NA	NA	NA	NA	NA	Biotic	Bs	In	Mixed	T-s	Ro,Wi	French Guiane	Tropical forest	Tropical	N	N	P2.1	non-defined mixed	non-defined mixed	Counami	3.6	ind/ha	exhaustive trees dbh >10 cm	140	RAPD	7	Y	0.03	NA	0.019	0.003	NA	NA	NA	NA	NA	NA	Kinship coefficient	Hardy 2003	NA	NA
15	21	Moronobea coccinea	Clusiaceae	tree/shrub	tree	Perennial	NA	Hermaphrodite	NA	NA	NA	NA	NA	Biotic	Bmx	Bi	Biotic	T-s	Ro	French Guiane	Tropical forest	Tropical	N	N	P1	non-defined mixed	non-defined mixed	Paracou	1.63	ind/ha	exhaustive trees dbh >10 cm	68	RAPD	13	Y	0.114	NA	0.053	0.015	NA	NA	NA	NA	NA	NA	Kinship coefficient	Hardy 2003	NA	NA
15	22	Sextonia rubra	Lauraceae	tree/shrub	tree	Perennial	Evergreen	Hermaphrodite	NA	NA	NA	NA	NA	Biotic	Bs	In	Biotic	Mix-l	Bi	French Guiane	Tropical forest	Tropical	N	N	P1.1	non-defined mixed	non-defined mixed	Paracou	1.73	ind/ha	exhaustive trees dbh >10 cm	202	microsatellites	5	Y	0.008	NA	0.005	0.001	0.076	NA	NA	NA	NA	NA	Kinship coefficient	Hardy 2003	NA	NA
15	23	Symphonia globulifera	Clusiaceae	tree/shrub	tree	Perennial	Evergreen	Hermaphrodite	NA	NA	NA	NA	NA	Biotic	Bmx	Bi	Biotic	Mix-l	Ba	French Guiane	Tropical forest	Tropical	N	N	P1.1	non-defined mixed	non-defined mixed	Paracou	6.12	ind/ha	exhaustive trees dbh >10 cm	156	microsatellites	3	Y	0.025	NA	0.007	0.003	0.17	NA	NA	NA	NA	NA	Kinship coefficient	Hardy 2003	NA	NA
15	25	Vouacapoua americana	Fabaceae	tree/shrub	tree	Perennial	Semideciduous	Hermaphrodite	NA	NA	NA	NA	NA	Biotic	Bs	In	Biotic	T-s	Ro	French Guiane	Tropical forest	Tropical	Y	N	P1.1	non-defined mixed	non-defined mixed	Paracou	6.27	ind/ha	exhaustive trees dbh >10 cm	187	microsatellites	6	Y	0.13	NA	0.051	0.009	0.036	NA	NA	NA	NA	NA	Kinship coefficient	Hardy 2003	NA	NA
15	25	Vouacapoua americana	Fabaceae	tree/shrub	tree	Perennial	Semideciduous	Hermaphrodite	NA	NA	NA	NA	NA	Biotic	Bs	In	Biotic	T-s	Ro	French Guiane	Tropical forest	Tropical	Y	N	P2.1	non-defined mixed	non-defined mixed	Counami	4.16	ind/ha	exhaustive trees dbh >10 cm	1564	microsatellites	6	Y	0.058	NA	0.012	0.006	0.186	NA	NA	NA	NA	NA	Kinship coefficient	Hardy 2003	NA	NA
16	27	Ficus yoponensis	Moraceae	tree/shrub	tree	Perennial	Evergreen	Monoecious	NA	NA	NA	NA	NA	Biotic	Bs	In	Biotic	Mix-l	Ba	Republic of Panama	Moist tropical forest	Tropical	N	N	P1	non-defined mixed	non-defined mixed	BCI	NA	NA	sampling of numerous ind	37	microsatellites	8	Y	0.014	-0.0082	0.0083	0.0124	NA	NA	-0.056	NA	0.64	NA	Kinship coefficient	Loiselle et al 1995	<150 y	>150 y
17	28	Fagus sylvatica	Fagaceae	tree/shrub	tree	Perennial	Deciduous	Monoecious	m.out	NA	NA	NA	NA	Abiotic	Ab	Wi	Abiotic	Ab-s	Gr	Spain	Temperate forest	Temperate	Y	N	P1	non-adult	juvenil	Bergueda	682.67	tree/ha	150 trees	150	AFLP	6	Y	NA	NA	0.0222	0.0013	NA	NA	NA	NA	NA	NA	Kinship coefficient	Hardy 2003	NA	uns
17	28	Fagus sylvatica	Fagaceae	tree/shrub	tree	Perennial	Deciduous	Monoecious	m.out	NA	NA	NA	NA	Abiotic	Ab	Wi	Abiotic	Ab-s	Gr	Spain	Temperate forest	Temperate	Y	N	P2	non-adult	juvenil	Vail d Aran	573.58	tree/ha	150 trees	150	AFLP	6	Y	NA	NA	0.0162	0.0014	NA	NA	NA	NA	NA	NA	Kinship coefficient	Hardy 2003	NA	uns
17	28	Fagus sylvatica	Fagaceae	tree/shrub	tree	Perennial	Deciduous	Monoecious	m.out	NA	NA	NA	NA	Abiotic	Ab	Wi	Abiotic	Ab-s	Gr	Spain	Temperate forest	Temperate	Y	N	P3	non-adult	juvenil	Ripolles	552.07	tree/ha	150 trees	150	AFLP	6	Y	NA	NA	0.0103	0.0009	NA	NA	NA	NA	NA	NA	Kinship coefficient	Hardy 2003	NA	uns
17	28	Fagus sylvatica	Fagaceae	tree/shrub	tree	Perennial	Deciduous	Monoecious	m.out	NA	NA	NA	NA	Abiotic	Ab	Wi	Abiotic	Ab-s	Gr	Spain	Temperate forest	Temperate	Y	N	P4	non-adult	juvenil	Montseny	542.14	tree/ha	150 trees	150	AFLP	6	Y	NA	NA	0.0054	0.0007	NA	NA	NA	NA	NA	NA	Kinship coefficient	Hardy 2003	NA	uns
19	30	Adansonia digitata	Malvaceae	tree/shrub	tree	Perennial	Deciduous	NA	m.out	NA	NA	NA	NA	Biotic	Bmx	Ba	Biotic	Mix-l	Ba	Republic of Benin	Savanna	Tropical	Y	N	P1	non-defined mixed	non-defined mixed	Benin	5	ind/km2	random sampling ind (15-29)	29	AFLP	5	Y	NA	NA	0.012	NA	NA	NA	NA	NA	0.3	NA	Kinship coefficient	Hardy 2003	0 y	uns
19	30	Adansonia digitata	Malvaceae	tree/shrub	tree	Perennial	Deciduous	NA	m.out	NA	NA	NA	NA	Biotic	Bmx	Ba	Biotic	Mix-l	Ba	Burkina Faso	Savanna	Tropical	Y	N	P10	non-defined mixed	non-defined mixed	Burkina Faso	6	ind/km2	random sampling ind (15-29)	26	AFLP	5	Y	NA	NA	0.049	NA	NA	NA	NA	NA	0.32	NA	Kinship coefficient	Hardy 2003	0 y	uns
19	30	Adansonia digitata	Malvaceae	tree/shrub	tree	Perennial	Deciduous	NA	m.out	NA	NA	NA	NA	Biotic	Bmx	Ba	Biotic	Mix-l	Ba	Republic of Ghana	Savanna	Tropical	Y	N	P4	non-defined mixed	non-defined mixed	Ghana	4	ind/km2	random sampling ind (15-29)	28	AFLP	5	Y	NA	NA	0.019	NA	NA	NA	NA	NA	0.32	NA	Kinship coefficient	Hardy 2003	0 y	uns
19	30	Adansonia digitata	Malvaceae	tree/shrub	tree	Perennial	Deciduous	NA	m.out	NA	NA	NA	NA	Biotic	Bmx	Ba	Biotic	Mix-l	Ba	Republic of Senegal	Savanna	Tropical	Y	N	P8	non-defined mixed	non-defined mixed	Senegal	7	ind/km2	random sampling ind (15-29)	26	AFLP	5	Y	NA	NA	0.011	NA	NA	NA	NA	NA	0.27	NA	Kinship coefficient	Hardy 2003	0 y	uns
19	30	Adansonia digitata	Malvaceae	tree/shrub	tree	Perennial	Deciduous	NA	m.out	NA	NA	NA	NA	Biotic	Bmx	Ba	Biotic	Mix-l	Ba	Burkina Faso	Savanna	Tropical	Y	N	P9	non-defined mixed	non-defined mixed	Burkina Faso	6	ind/km2	random sampling ind (15-29)	22	AFLP	5	Y	NA	NA	0.046	NA	NA	NA	NA	NA	0.32	NA	Kinship coefficient	Hardy 2003	0 y	uns
20	31	Schinus molle	Anacardiaceae	tree/shrub	tree	Perennial	Evergreen	NA	NA	NA	NA	NA	NA	Biotic	Bs	In	Mixed	Mix-l	Bi, MMa	Brazil	Savanna	Tropical	Y	N	P1	adult	adult	DP	1.55	tree/ha	27-32 adults, aprox. 70-95% adults	30	AFLP	2	Y	0.0405	-0.0086	0.0089	NA	NA	NA	NA	NA	0.18	NA	Kinship coefficient	Hardy 2003	0 y	uns
20	31	Schinus molle	Anacardiaceae	tree/shrub	tree	Perennial	Evergreen	NA	NA	NA	NA	NA	NA	Biotic	Bs	In	Mixed	Mix-l	Bi, MMa	Brazil	Savanna	Tropical	Y	N	P2	adult	adult	BG	0.16	tree/ha	27-32 adults, aprox. 70-95% adults	30	AFLP	2	Y	0.0526	-0.0175	0.0185	NA	NA	NA	NA	NA	0.23	NA	Kinship coefficient	Hardy 2003	0 y	uns
20	31	Schinus molle	Anacardiaceae	tree/shrub	tree	Perennial	Evergreen	NA	NA	NA	NA	NA	NA	Biotic	Bs	In	Mixed	Mix-l	Bi, MMa	Brazil	Savanna	Tropical	Y	N	P3	adult	adult	SG	32.67	tree/ha	27-32 adults, aprox. 70-95% adults	27	AFLP	2	Y	0.0594	-0.0257	0.0273	NA	NA	NA	NA	NA	0.16	NA	Kinship coefficient	Hardy 2003	0 y	uns
20	31	Schinus molle	Anacardiaceae	tree/shrub	tree	Perennial	Evergreen	NA	NA	NA	NA	NA	NA	Biotic	Bs	In	Mixed	Mix-l	Bi, MMa	Brazil	Savanna	Tropical	Y	N	P4	adult	adult	SL	3.69	tree/ha	27-32 adults, aprox. 70-95% adults	32	AFLP	2	Y	0.0618	-0.0144	0.0154	NA	NA	NA	NA	NA	0.14	NA	Kinship coefficient	Hardy 2003	0 y	uns
20	31	Schinus molle	Anacardiaceae	tree/shrub	tree	Perennial	Evergreen	NA	NA	NA	NA	NA	NA	Biotic	Bs	In	Mixed	Mix-l	Bi, MMa	Brazil	Savanna	Tropical	Y	N	P5	adult	adult	MV	0.76	tree/ha	27-32 adults, aprox. 70-95% adults	32	AFLP	2	Y	0.053	-0.0091	0.0096	NA	NA	NA	NA	NA	0.17	NA	Kinship coefficient	Hardy 2003	0 y	uns
20	31	Schinus molle	Anacardiaceae	tree/shrub	tree	Perennial	Evergreen	NA	NA	NA	NA	NA	NA	Biotic	Bs	In	Mixed	Mix-l	Bi, MMa	Brazil	Savanna	Tropical	Y	N	P6	adult	adult	AL	31.75	tree/ha	27-32 adults, aprox. 70-95% adults	32	AFLP	2	Y	0.0347	-0.0085	0.0089	NA	NA	NA	NA	NA	0.13	NA	Kinship coefficient	Hardy 2003	0 y	uns
20	31	Schinus molle	Anacardiaceae	tree/shrub	tree	Perennial	Evergreen	NA	NA	NA	NA	NA	NA	Biotic	Bs	In	Mixed	Mix-l	Bi, MMa	Brazil	Savanna	Tropical	Y	N	P7	adult	adult	CS	2.52	tree/ha	27-32 adults, aprox. 70-95% adults	31	AFLP	2	Y	0.0377	-0.0141	0.0146	NA	NA	NA	NA	NA	0.1	NA	Kinship coefficient	Hardy 2003	0 y	uns
20	31	Schinus molle	Anacardiaceae	tree/shrub	tree	Perennial	Evergreen	NA	NA	NA	NA	NA	NA	Biotic	Bs	In	Mixed	Mix-l	Bi, MMa	Brazil	Savanna	Tropical	Y	N	P8	adult	adult	VN	198.02	tree/ha	27-32 adults, aprox. 70-95% adults	32	AFLP	2	Y	0.0842	-0.036	0.0393	NA	NA	NA	NA	NA	0.06	NA	Kinship coefficient	Hardy 2003	0 y	uns
20	31	Schinus molle	Anacardiaceae	tree/shrub	tree	Perennial	Evergreen	NA	NA	NA	NA	NA	NA	Biotic	Bs	In	Mixed	Mix-l	Bi, MMa	Brazil	Savanna	Tropical	Y	N	P9	adult	adult	QI	90.17	tree/ha	27-32 adults, aprox. 70-95% adults	32	AFLP	2	Y	0.0977	-0.044	0.0487	NA	NA	NA	NA	NA	0.2	NA	Kinship coefficient	Hardy 2003	0 y	uns
21	32	Quercus rubra	Fagaceae	tree/shrub	tree	Perennial	Deciduous	NA	m.out	NA	NA	NA	NA	Abiotic	Ab	Wi	Mixed	Ab-s	Gr	USA	Temperate forest	Temperate	Y	N	P5	non-defined mixed	non-defined mixed	HMR-IH UnM, DBH>10cm	NA	NA	exhaustive	76	microsatellites	15	Y	0.026	-0.009	0.009	NA	NA	NA	0.08	0.698	0.778	12	Moran's I Kinship coefficient	Loiselle et al 1995	>70 y	>100 y
21	32	Quercus rubra	Fagaceae	tree/shrub	tree	Perennial	Deciduous	NA	m.out	NA	NA	NA	NA	Abiotic	Ab	Wi	Mixed	Ab-s	Gr	USA	Temperate forest	Temperate	Y	N	P6	non-defined mixed	non-defined mixed	HMR-LP UnM, DBH>10cm	NA	NA	intensive	52	microsatellites	15	Y	0.013	-0.002	0.002	NA	NA	NA	0.12	0.666	0.78	13	Moran's I Kinship coefficient	Loiselle et al 1995	>70 y	>100 y
21	32	Quercus rubra	Fagaceae	tree/shrub	tree	Perennial	Deciduous	NA	m.out	NA	NA	NA	NA	Abiotic	Ab	Wi	Mixed	Ab-s	Gr	USA	Temperate forest	Temperate	Y	N	P8	non-defined mixed	non-defined mixed	PM-QR UnM, DBH>10cm	NA	NA	intensive	40	microsatellites	15	Y	0.016	-0.006	0.006	NA	NA	NA	0.105	0.635	0.723	12	Moran's I Kinship coefficient	Loiselle et al 1995	>60 y	>100 y
21	32	Quercus rubra	Fagaceae	tree/shrub	tree	Perennial	Deciduous	NA	m.out	NA	NA	NA	NA	Abiotic	Ab	Wi	Mixed	Ab-s	Gr	USA	Temperate forest	Temperate	Y	N	P2	non-defined mixed	non-defined mixed	FC-A Man,DBH>10cm	NA	NA	exhaustive	48	microsatellites	15	Y	0.016	-0.007	0.007	NA	NA	NA	0.144	0.669	0.805	11	Moran's I Kinship coefficient	Loiselle et al 1995	<10 y	>100 y
21	32	Quercus rubra	Fagaceae	tree/shrub	tree	Perennial	Deciduous	NA	m.out	NA	NA	NA	NA	Abiotic	Ab	Wi	Mixed	Ab-s	Gr	USA	Temperate forest	Temperate	Y	N	P3	non-defined mixed	non-defined mixed	FC-B Man, DBH>10cm	NA	NA	exhaustive	48	microsatellites	15	Y	0.017	-0.004	0.004	NA	NA	NA	0.15	0.652	0.787	12	Moran's I Kinship coefficient	Loiselle et al 1995	0 y	>100 y
21	33	Quercus ellipsoidalis	Fagaceae	tree/shrub	tree	Perennial	Deciduous	NA	m.out	NA	NA	NA	NA	Abiotic	Ab	Wi	Mixed	Ab-s	Gr	USA	Temperate forest	Temperate	Y	N	P1	non-defined mixed	non-defined mixed	CNF-QE Man,DBH>10cm	NA	NA	intensive	40	microsatellites	15	Y	0.022	-0.006	0.006	NA	NA	NA	0.091	0.692	0.777	12	Moran's I Kinship coefficient	Loiselle et al 1995	<10 y	>100 y
21	33	Quercus ellipsoidalis	Fagaceae	tree/shrub	tree	Perennial	Deciduous	NA	m.out	NA	NA	NA	NA	Abiotic	Ab	Wi	Mixed	Ab-s	Gr	USA	Temperate forest	Temperate	Y	N	P2	non-defined mixed	non-defined mixed	FC-C Man, DBH>10cm	NA	NA	intensive	50	microsatellites	15	Y	0.02	-0.005	0.005	NA	NA	NA	0.083	0.69	0.767	11	Moran's I Kinship coefficient	Loiselle et al 1995	0 y	>100 y
21	33	Quercus ellipsoidalis	Fagaceae	tree/shrub	tree	Perennial	Deciduous	NA	m.out	NA	NA	NA	NA	Abiotic	Ab	Wi	Mixed	Ab-s	Gr	USA	Temperate forest	Temperate	Y	N	P3	non-defined mixed	non-defined mixed	FC-E Man, DBH>10cm	NA	NA	intensive	47	microsatellites	15	Y	0.023	-0.014	0.014	NA	NA	NA	0.214	0.59	0.749	10	Moran's I Kinship coefficient	Loiselle et al 1995	0 y	>100 y
21	33	Quercus ellipsoidalis	Fagaceae	tree/shrub	tree	Perennial	Deciduous	NA	m.out	NA	NA	NA	NA	Abiotic	Ab	Wi	Mixed	Ab-s	Gr	USA	Temperate forest	Temperate	Y	N	P4	non-defined mixed	non-defined mixed	NNF-QE Man, DBH>10cm	NA	NA	intensive	39	microsatellites	15	Y	0.027	-0.017	0.017	NA	NA	NA	0.139	0.711	0.801	14	Moran's I Kinship coefficient	Loiselle et al 1995	<10 y	>100 y
22	34	Dioscorea japonica	Dioscoreaceae	herb	herb	Perennial	Deciduous	Dioecious	m.out	NA	NA	NA	NA	Biotic	Bs	In	Abiotic	Ab-l	Wi	Japan	Forest	Temperate	N	N	P1.c	adult	adult	central genet	NA	NA	all mature ramets	111	microsatellites	9	Y	0.079	-0.012	0.013	NA	NA	NA	-0.07		0.71	7.95	Kinship coefficient	Loiselle et al 1995	uns	uns
23	35	Polygala reinii	Polygalaceae	herb	herb	Perennial	NA	NA	m.out	NA	NA	NA	NA	Biotic	Bs	In	Biotic	T-s	An	Japan	Forest	Temperate	Y	N	P1.a	non-defined mixed	non-defined mixed	IK1	NA	NA	all ind	156	Allozymes	10	Y	NA	NA	0.026	NA	0.014	NA	NA	NA	0.168	NA	Kinship coefficient	Loiselle et al 1995	uns	uns
23	35	Polygala reinii	Polygalaceae	herb	herb	Perennial	NA	NA	m.out	NA	NA	NA	NA	Biotic	Bs	In	Biotic	T-s	An	Japan	Forest	Temperate	Y	N	P1.b	non-defined mixed	non-defined mixed	IK2	NA	NA	all ind	60	Allozymes	10	Y	NA	NA	0.025	NA	-0.055	NA	NA	NA	0.17	NA	Kinship coefficient	Loiselle et al 1995	uns	uns
24	36	Sorbus torminalis	Rosaceae	tree/shrub	tree	Perennial	Deciduous	NA	m.out	NA	NA	NA	NA	Biotic	Bs	In	Biotic	Mix-l	Bi	France	Temperate forest	Temperate	N	N	P1	adult	adult	22 UM; 8 logging units (reproductive trees)	NA	NA	exhaustive	170	microsatellites	6	Y	0.054	-0.0017	0.002	NA	NA	NA	NA	NA	NA	NA	Kinship coefficient Fraternity coefficient	Loiselle et al. 1995 Lynch & Ritland 1999	>10 y	>70 y
25	122	Fagus crenata	Fagaceae	tree/shrub	tree	Perennial	Deciduous	Hermaphrodite	m.out	NA	NA	NA	0	Abiotic	Ab	Wi	Abiotic	Ab-s	Gr	Japan	Temperate deciduous forest	Temperate	N	N	P1.1	adult	adult	FC adult	379	tree/ha	intensive in plot	287	microsatellites	7	Y	0.0343	NA	0.0032	0.0007	NA	NA	NA	NA	NA	NA	Kinship coefficient	Loisellle et al 1995	NA	NA
25	37	Fagus sylvatica	Fagaceae	tree/shrub	tree	Perennial	Deciduous	Hermaphrodite	m.out	NA	NA	NA	0.01	Abiotic	Ab	Wi	Abiotic	Ab-s	Gr	France	Pine forest, Fagus forest	Temperate	Y	N	P1.1	adult	adult	FS1 adult; recolonization	50	tree/ha	exhaustive sampling of adults in patches.	96	microsatellites	11	Y	0.0821	NA	0.0218	0.0046	NA	NA	NA	NA	NA	NA	Kinship coefficient	Loiselle et al 1995	uns	uns
25	37	Fagus sylvatica	Fagaceae	tree/shrub	tree	Perennial	Deciduous	Hermaphrodite	m.out	NA	NA	NA	0.04	Abiotic	Ab	Wi	Abiotic	Ab-s	Gr	France	Pine forest, Fagus forest	Temperate	Y	N	P2.1	adult	adult	FS2 adult; recolonization	19	tree/ha	exhaustive sampling of adults in patches.	50	microsatellites	11	Y	0.0785	NA	0.0354	0.0076	NA	NA	NA	NA	NA	NA	Kinship coefficient	Loiselle et al 1995	uns	uns
25	37	Fagus sylvatica	Fagaceae	tree/shrub	tree	Perennial	Deciduous	Hermaphrodite	m.out	NA	NA	NA	0.03	Abiotic	Ab	Wi	Abiotic	Ab-s	Gr	France	Pine forest, Fagus forest	Temperate	Y	N	P3.1	adult	adult	FS3 adult; old	44	tree/ha	exhaustive sampling of adults in patches.	350	microsatellites	5	Y	0.0577		0.0087	0.0012	NA	NA	NA	NA	NA	NA	Kinship coefficient	Loiselle et al 1995	uns	<20 y
27	40	Araucaria angustifolia	Araucariaceae	tree/shrub	tree	Perennial	Evergreen	Dioecious	m.out	NA	NA	NA	NA	Abiotic	Ab	Wi	Abiotic	Ab-s	Gr	Brazil	Atlantic forest	Tropical	N	Y	P1.prom	defined mixed	defined mixed	adults, juveniles	NA	NA	exhaustive sampling in patch (7.2 ha) divided in subpatches (100 m2)	290	microsatellites	9	Y	0.020195	-0.00345	0.0034	0.00195	0.1295	NA	NA	0.557	0.6355	7.78	Nason's coancetsry coefficient	Loiselle et al 1995	<80 y	>80 y
28	41	Pouteria reticulata	Sapotaceae	tree/shrub	tree	Perennial	NA	Dioecious	m.out	NA	NA	NA	NA	Biotic	Bs	In	Biotic	Mix-l	Bi, Pr	Republic of Panama	Tropical deciduous rainforest	Tropical	N	N	P1.1	adult	adult	BCI adults	NA	NA	random	99	microsatellites	5	Y	0.034	-0.006	0.0006	0.002	NA	NA	NA	0.56	0.71	NA	Kinship coefficient	Loiselle et al 1995	uns	>100 y
29	42	Quercus ilex	Fagaceae	tree/shrub	tree	Perennial	Evergreen	NA	NA	NA	NA	NA	NA	Abiotic	Ab	Wi	Biotic	Mix-l	Bi,Ro	Spain	Mediterranean forest	Temperate	N	N	P1	defined mixed	defined mixed	old+mature+offspring	NA	NA	all adults & juveniles in central quadrant	95	microsatellites	9	Y	NA	NA	0.0035	NA	-0.0564	0.0238	NA	0.7656	0.7247	NA	Kinship coefficient	Loiselle et al 1995	<20 y	>20 y
29	43	Quercus suber	Fagaceae	tree/shrub	tree	Perennial	Evergreen	NA	m.out	NA	NA	NA	NA	Abiotic	Ab	Wi	Biotic	Mix-l	Bi,Ro	Spain	Mediterranean forest	Temperate	N	N	P1	defined mixed	defined mixed	old+mature+offspring	NA	NA	all adults & juveniles in central quadrant	96	microsatellites	9	Y	NA	NA	0.0229	NA	-0.0715	0.0611	NA	0.5509	0.5187	NA	Kinship coefficient	Loiselle et al 1995	<20 y	>20 y
30	44	Psychotria acuminata	Rubiaceae	tree/shrub	shrub	Perennial	Evergreen	Hermaphrodite	m.out	SI.heterostyly	NA	NA	NA	Biotic	Bs	In	Biotic	Mix-l	Bi	Republic of Panama	Moist tropical forest	Tropical	N	N	P1	non-defined mixed	non-defined mixed	BCI	82.9	ind/ha	200 random ind	200	AFLP	2	Y	0.14	-0.03	0.036	NA	0	NA	NA	NA	NA	NA	Kinship coefficient	Hardy 2003	uns
30	45	Psychotria hoffmannseggiana	Rubiaceae	tree/shrub	shrub	Perennial	Evergreen	Hermaphrodite	m.self	SC.monomorphic	NA	NA	NA	Biotic	Bs	In	Biotic	Mix-l	Bi	Republic of Panama	Moist tropical forest	Tropical	N	N	P1	non-defined mixed	non-defined mixed	BCI	142.9	ind/ha	200 random ind	200	AFLP	2	Y	0.12	-0.02	0.023	NA	0	NA	NA	NA	NA	NA	Kinship coefficient	Hardy 2003	uns
30	46	Psychothria horizontalis	Rubiaceae	tree/shrub	shrub	Perennial	Evergreen	Hermaphrodite	m.out	SI.heterostyly	NA	NA	NA	Biotic	Bs	In	Biotic	Mix-l	Bi	Republic of Panama	Moist tropical forest	Tropical	N	N	P1	non-defined mixed	non-defined mixed	BCI	154.6	ind/ha	200 random ind	200	AFLP	2	Y	0.1	-0.01	0.015	NA	0	NA	NA	NA	NA	NA	Kinship coefficient	Hardy 2003	uns
30	47	Psychothria marginata	Rubiaceae	tree/shrub	shrub	Perennial	Evergreen	Hermaphrodite	m.out	SI.heterostyly	NA	NA	NA	Biotic	Bs	In	Biotic	Mix-l	Bi	Republic of Panama	Moist tropical forest	Tropical	N	N	P1	non-defined mixed	non-defined mixed	BCI	101.2	ind/ha	200 random ind	200	AFLP	2	Y	0.21	-0.04	0.046	NA	0	NA	NA	NA	NA	NA	Kinship coefficient	Hardy 2003	uns
31	48	Ceratiola ericoides	Empetraceae	tree/shrub	shrub	Perennial	Evergreen	Dioecious	m.out	NA	NA	NA	NA	Abiotic	Ab	Wi	Mixed	Ab-s	Gr	USA	Shrubland	Tropical	Y	N	P1	defined mixed	defined mixed	CBK smaller population	NA	NA	exhaustive sampling	146	Allozymes	4	Y	NA	NA	0.0038	NA	NA	NA	NA	NA	0.059	NA	multiallelic codominant multilocus	Smouse & Peakall 1999	>10 y	>10 y
31	48	Ceratiola ericoides	Empetraceae	tree/shrub	shrub	Perennial	Evergreen	Dioecious	m.out	NA	NA	NA	NA	Abiotic	Ab	Wi	Mixed	Mix-l	Bi	USA	Shrubland	Tropical	Y	N	P2	defined mixed	defined mixed	FTG	NA	NA	exhaustive sampling	500	Allozymes	4	Y	NA	NA	0.0411	NA	NA	NA	NA	NA	0.015	NA	multiallelic codominant multilocus	Smouse & Peakall 1999	0 y	<40 y
32	49	Castanopsis sclerophylla	Fagaceae	tree/shrub	tree	Perennial	Evergreen	Monoecious	m.out	NA	NA	NA	NA	Abiotic	Ab	Wi	Abiotic	Ab-s	Gr	China	Subtropical evergreen forest	Tropical	Y	Y	P2.prom	defined mixed	defined mixed	Laoshan Island pre; 875 ha; moderadamente fragmentado	NA	NA	exhaustive sampling in patches. Subpatches 20m from border	257	microsatellites	8	Y	NA	-0.0083	0.0084	NA	NA	NA	0.11	0.545	0.61	7.35	Kinship coefficient	Loiselle et al. 1995	uns	>50 y
32	49	Castanopsis sclerophylla	Fagaceae	tree/shrub	tree	Perennial	Evergreen	Monoecious	m.out	NA	NA	NA	NA	Abiotic	Ab	Wi	Abiotic	Ab-s	Gr	China	Subtropical evergreen forest	Tropical	Y	Y	P3.prom	defined mixed	defined mixed	Xianshan Peninsula post; continental area, continuous forest >2500 ha	NA	NA	exhaustive sampling in patches. Subpatches 20m from border	307	microsatellites	8	Y	NA	-0.0054	0.0054	NA	NA	NA	0.167	0.525	0.63	7.78	Kinship coefficient	Loiselle et al. 1995	uns	>50 y
42	64	Primula vulgaris	Primulaceae	herb	herb	Perennial	Evergreen	Hermaphrodite	m.out	SI.distily	NA	NA	NA	Biotic	Bs	In	Abiotic	Ab-s	Au	Belgium	Moist deciduous forest	Temperate	Y	N	P1	adult	adult	Vakeleie	NA	NA	reproductive ind (% pop)	92	Allozymes	15	Y	0.06	-0.0123	0.013	NA	NA	NA	0.00275	0.05925	0.05975	1.1725	Kinship coefficient	Loiselle et al 1995	0 y	uns
42	64	Primula vulgaris	Primulaceae	herb	herb	Perennial	Evergreen	Hermaphrodite	m.out	SI.distily	NA	NA	NA	Biotic	Bs	In	Abiotic	Ab-s	Au	Belgium	Moist deciduous forest	Temperate	Y	N	P2	adult	adult	Pratboos	NA	NA	reproductive ind (% pop)	66	Allozymes	15	Y	0.086	-0.0149	0.016	NA	NA	NA	0.258	0.0476667	0.0633333	1.19	Kinship coefficient	Loiselle et al 1995	0 y	uns
42	64	Primula vulgaris	Primulaceae	herb	herb	Perennial	Evergreen	Hermaphrodite	m.out	SI.distily	NA	NA	NA	Biotic	Bs	In	Abiotic	Ab-s	Au	Belgium	Moist deciduous forest	Temperate	Y	N	P3	adult	adult	Merkenvelde	NA	NA	reproductive ind (% pop)	52	Allozymes	15	Y	0.052	-0.0118	0.012	NA	NA	NA	0.083	0.058	0.063	1.19	Kinship coefficient	Loiselle et al 1995	0 y	uns
44	66	Primula veris	Primulaceae	herb	herb	Perennial	Evergreen	Hermaphrodite	m.out	SI.distily	NA	NA	NA	Biotic	Bs	In	Abiotic	Ab-s	Au	Belgium	Grassland	Temperate	Y	N	P1	adult	adult	Moeren (WH)	0.82	NA	flowering ind in transects	75	Allozymes	13	Y	0.018	-0.0138	0.014	NA	0.344	NA	NA	NA	NA	NA	Kinship coefficient	Loiselle et al 1995	0 y	decades
44	66	Primula veris	Primulaceae	herb	herb	Perennial	Evergreen	Hermaphrodite	m.out	SI.distily	NA	NA	NA	Biotic	Bs	In	Abiotic	Ab-s	Au	Belgium	Grassland	Temperate	Y	N	P2	adult	adult	Pervijze (WH)	9.29	NA	flowering ind in transects	75	Allozymes	13	Y	0.058	-0.0264	0.028	NA	0.295	NA	NA	NA	NA	NA	Kinship coefficient	Loiselle et al 1995	0 y	decades
44	66	Primula veris	Primulaceae	herb	herb	Perennial	Evergreen	Hermaphrodite	m.out	SI.distily	NA	NA	NA	Biotic	Bs	In	Abiotic	Ab-s	Au	Belgium	Grassland	Temperate	Y	N	P3	adult	adult	Veurs (VR)	15.2	NA	flowering ind in 3 transects	75	Allozymes	13	Y	0.059	-0.0092	0.01	NA	0.231	NA	NA	NA	NA	NA	Kinship coefficient	Loiselle et al 1995	0 y	decades
46	70	Aucoumea klaineana	Burseraceae	tree/shrub	tree	Perennial	Evergreen	Dioecious	m.out	NA	NA	NA	NA	Biotic	Bs	In	Abiotic	Ab-l	Wi	Gabon	Tropical deciduous rainforest	Tropical	N	N	P1	non-adult	juvenil	Mounana	NA	NA	juvenile trees on recent roads	49	microsatellites	10	Y	0.0476	-0.0201	0.0064	0.0035	NA	NA	0.009	0.435	0.434	NA	Kinship coeffcient	Loiselle et al 1995	0 y	>10 y
46	70	Aucoumea klaineana	Burseraceae	tree/shrub	tree	Perennial	Evergreen	Dioecious	m.out	NA	NA	NA	NA	Biotic	Bs	In	Abiotic	Ab-l	Wi	Gabon	Tropical deciduous rainforest	Tropical	Y	N	P2	non-adult	juvenil	Boumango	NA	NA	juvenile trees on recent roads	88	microsatellites	10	Y	0.0782	-0.0234	0.0122	0.0073	NA	NA	0.043	0.362	0.376	NA	Kinship coeffcient	Loiselle et al 1995	0 y	uns
46	70	Aucoumea klaineana	Burseraceae	tree/shrub	tree	Perennial	Evergreen	Dioecious	m.out	NA	NA	NA	NA	Biotic	Bs	In	Abiotic	Ab-l	Wi	Gabon	Tropical deciduous rainforest	Tropical	Y	N	P3	non-adult	juvenil	Okondja	NA	NA	juvenile trees on recent roads	96	microsatellites	10	Y	0.037	-0.0106	0.0138	0.0071	NA	NA	0.034	0.407	0.419	NA	Kinship coeffcient	Loiselle et al 1995	0 y	uns
46	70	Aucoumea klaineana	Burseraceae	tree/shrub	tree	Perennial	Evergreen	Dioecious	m.out	NA	NA	NA	NA	Biotic	Bs	In	Abiotic	Ab-l	Wi	Gabon	Tropical deciduous rainforest	Tropical	Y	N	P4	non-adult	juvenil	Zomoko	NA	NA	juvenile trees on recent roads	114	microsatellites	10	Y	0.0535	-0.0099	0.0138	0.0055	NA	NA	0.088	0.511	0.553	NA	Kinship coeffcient	Loiselle et al 1995	0 y	uns
46	70	Aucoumea klaineana	Burseraceae	tree/shrub	tree	Perennial	Evergreen	Dioecious	m.out	NA	NA	NA	NA	Biotic	Bs	In	Abiotic	Ab-l	Wi	Gabon	Tropical deciduous rainforest	Tropical	Y	N	P5	non-adult	juvenil	Foret des Abeilles	NA	NA	juvenile trees on recent roads	60	microsatellites	10	Y	0.0382	-0.0153	0.017	0.0072	NA	NA	0.031	0.507	0.518	NA	Kinship coeffcient	Loiselle et al 1995	0 y	uns
46	70	Aucoumea klaineana	Burseraceae	tree/shrub	tree	Perennial	Evergreen	Dioecious	m.out	NA	NA	NA	NA	Biotic	Bs	In	Abiotic	Ab-l	Wi	Gabon	Tropical deciduous rainforest	Tropical	Y	N	P6	non-adult	juvenil	Ovan	NA	NA	juvenile trees on recent roads	117	microsatellites	10	Y	0.0678	-0.01	0.0171	0.0029	NA	NA	0.031	0.511	0.525	NA	Kinship coeffcient	Loiselle et al 1995	0 y	uns
48	72	Rhododendron kaempferi	Ericaceae	tree/shrub	shrub	Perennial	Semideciduous	Hermaphrodite	NA	NA	NA		NA	Biotic	Bs	In	Abiotic	Ab-l	Wi	Japan	Deciduous forest	Temperate	N	N	P1	non-defined mixed	non-defined mixed	Utsonomiya University Forest, independent stems	NA	NA	all shoots in patch (10x10 m)	74	microsatellites	5	Y	NA	NA	0.0078	NA	NA	NA	0.168	0.684	0.807	NA	Kinship coefficient	Loiselle et al. 1995	<50 y	>50 y
48	73	Rhodondendron semibarbatum	Ericaceae	tree/shrub	shrub	Perennial	Deciduous	Hermaphrodite	m.out	SI	NA		NA	Biotic	Bs	In	Abiotic	Ab-l	Wi	Japan	Deciduous forest	Temperate	N	N	P1	non-defined mixed	non-defined mixed	Utsonomiya University Forest, independent stems	NA	NA	all shoots in patch (10x10 m)	36	microsatellites	5	Y	NA	NA	0.0185	NA	NA	NA	0.099	0.522	0.584	NA	Kinship coefficient	Loiselle et al. 1995	<50 y	>50 y
49	74	Pistacia lentiscus	Anacardiaceae	tree/shrub	shrub	Perennial	Evergreen	Dioecious	m.out	NA	0.999	tm	NA	Abiotic	Ab	Wi	Biotic	Mix-l	Bi	Spain	Mediterranean landscape	Temperate	N	N	P1	adult	adult	Guadalquivir	NA	NA	reproductive ind (all masculines and random fraction femenines)	193	microsatellites	7	Y	NA	-0.0117	0.0122	NA	0.152	NA	NA	NA	0.658	NA	Kinship coefficient	Loiselle et al. 1995	0 y	uns
51	75	Acrocomia aculeata	Arecaceae	tree/shrub	tree	Perennial	Evergreen	Monoecious	m.out	SI	1.2	tm	NA	Biotic	Bs	In	Mixed	Ab-s	Gr	Brazil	Tropical forest	Tropical	N	Y	P1.prom	defined mixed	defined mixed	adults, juveniles	NA	NA	all adult ind	216	microsatellites	7	Y	0.0335	-0.016	0.0165	NA	0.2255	NA	NA	0.5455	0.7065	NA	Coancestry coefficient	Hardy, 2003	0 y	uns
52	76	Prosopis alba	Fabaceae	tree/shrub	tree	Perennial	Semideciduous	NA	m.out	NA	NA	NA	NA	Biotic	Bs	In	Biotic	T-s	Ro	Argentina	Forest	Subtropical	N	N	P2	adult	adult	CD population in aboriginalcommunity, many cohorts	NA	NA	reproductive ind ditanced by 50 m	96	microsatellites	12	Y	0.0112	-0.0049	0.005	NA	NA	NA	0.166	NA	0.688	11.08	Kinship coefficient	Loiselle et al. 1995	NA	uns
53	77	Oenocarpus bataua	Arecaceae	tree/shrub	tree	Perennial	Evergreen	Monoecious	m.out	NA	NA	NA	NA	Biotic	Bs	In	Biotic	Mix-l	Bi	Ecuador	Rainforest	Tropical	N	N	P1.1	adult	adult	BBS adults	NA	NA	reproductive ind in patches 130 ha	185	microsatellites	10	Y	0.0111	-0.0025	0.003	NA	NA	NA	-0.01	0.68	0.67	5.51	Kinship coeffcient	Loiselle et al. 1995	<20 y	<40 y
53	77	Oenocarpus bataua	Arecaceae	tree/shrub	tree	Perennial	Evergreen	Monoecious	m.out	NA	NA	NA	NA	Biotic	Bs	In	Biotic	Mix-l	Bi	Ecuador	Rainforest	Tropical	Y	N	P4.1	adult	adult	F3 adults	NA	NA	oportunistic sampling of adults in fragment	18	microsatellites	10	Y	-0.0318	0.0123	0	NA	NA	NA	0.03	0.66	0.68	5.54	Kinship coeffcient	Loiselle et al. 1995	0 y	<40 y
54	78	Pinus halepensis	Pinaceae	tree/shrub	tree	Perennial	Evergreen	Monoecious	NA	NA	NA	NA	NA	Abiotic	Ab	Wi	Abiotic	Ab-l	Wi	Spain	Mediterranean forest	Temperate	Y	N	P1.2	adult	adult	Alzira	NA	NA	Non intensive sampling of adults	39	SNP	251	Y	NA	-0.0068	0.0068	NA	NA	NA	0.027	NA	0.29	NA	Kinship coeffcient	Loiselle et al. 1995	<20 y	<40 y
54	78	Pinus halepensis	Pinaceae	tree/shrub	tree	Perennial	Evergreen	Monoecious	NA	NA	NA	NA	NA	Abiotic	Ab	Wi	Abiotic	Ab-l	Wi	Spain	Mediterranean forest	Temperate	Y	N	P2.2	adult	adult	Cabanes	NA	NA	Non intensive sampling of adults	31	SNP	251	Y	NA	-0.0156	0.016	NA	NA	NA	0.083	NA	0.244	NA	Kinship coeffcient	Loiselle et al. 1995	<20 y	<40 y
54	78	Pinus halepensis	Pinaceae	tree/shrub	tree	Perennial	Evergreen	Monoecious	NA	NA	NA	NA	NA	Abiotic	Ab	Wi	Abiotic	Ab-l	Wi	Spain	Mediterranean forest	Temperate	Y	N	P3.2	adult	adult	Serra Calderona	NA	NA	Non intensive sampling of adults	64	SNP	251	Y	NA	-0.0107	0.0112	NA	NA	NA	0.071	NA	0.3	NA	Kinship coeffcient	Loiselle et al. 1995	<20 y	<40 y
54	78	Pinus halepensis	Pinaceae	tree/shrub	tree	Perennial	Evergreen	Monoecious	NA	NA	NA	NA	NA	Abiotic	Ab	Wi	Abiotic	Ab-l	Wi	Spain	Mediterranean forest	Temperate	Y	N	P4.1	adult	adult	Eslida	NA	NA	Non intensive sampling of adults	67	microsatellites	9	Y	NA	-0.0104	0.0109	NA	NA	NA	-0.006	NA	0.359	2.606	Kinship coeffcient	Loiselle et al. 1995	<20 y	<40 y
54	78	Pinus halepensis	Pinaceae	tree/shrub	tree	Perennial	Evergreen	Monoecious	NA	NA	NA	NA	NA	Abiotic	Ab	Wi	Abiotic	Ab-l	Wi	Spain	Mediterranean forest	Temperate	Y	N	P4.2	adult	adult	Eslida	NA	NA	Non intensive sampling of adults	67	SNP	251	Y	NA	-0.01	0.0104	NA	NA	NA	0.054	NA	0.266	NA	Kinship coeffcient	Loiselle et al. 1995	<20 y	<40 y
54	78	Pinus halepensis	Pinaceae	tree/shrub	tree	Perennial	Evergreen	Monoecious	NA	NA	NA	NA	NA	Abiotic	Ab	Wi	Abiotic	Ab-l	Wi	Spain	Mediterranean forest	Temperate	Y	N	P5.2	adult	adult	Serra d Irta	NA	NA	Non intensive sampling of adults	39	SNP	251	Y	NA	-0.002	0.002	NA	NA	NA	0.036	NA	0.28	NA	Kinship coeffcient	Loiselle et al. 1995	<20 y	<40 y
54	78	Pinus halepensis	Pinaceae	tree/shrub	tree	Perennial	Evergreen	Monoecious	NA	NA	NA	NA	NA	Abiotic	Ab	Wi	Abiotic	Ab-l	Wi	Spain	Sclerophyllous semideciduous forests	Temperate	Y	N	P6.1	adult	adult	Montan	NA	NA	Non intensive sampling of adults	31	microsatellites	9	Y	NA	-0.0163	0.0169	NA	NA	NA	0.043	NA	0.395	3.23	Kinship coeffcient	Loiselle et al. 1995	<20 y	<40 y
54	78	Pinus halepensis	Pinaceae	tree/shrub	tree	Perennial	Evergreen	Monoecious	NA	NA	NA	NA	NA	Abiotic	Ab	Wi	Abiotic	Ab-l	Wi	Spain	Sclerophyllous semideciduous forests	Temperate	Y	N	P6.2	adult	adult	Montan	NA	NA	Non intensive sampling of adults	31	SNP	251	Y	NA	-0.0137	0.0143	NA	NA	NA	0.065	NA	0.28	NA	Kinship coeffcient	Loiselle et al. 1995	<20 y	<40 y
56	80	Dalbergia nigra	Fabaceae	tree/shrub	tree	Perennial	Evergreen	NA	m.out	NA	NA	NA	NA	Biotic	Bs	In	Abiotic	Ab-l	Wi	Brazil	Atlantic forest	Tropical	N	N	P1	adult	adult	Campolina en Rio Doce Reserve	NA	NA	exhaustive in plot 9.3 ha	112	microsatellites	7	Y	0.036	-0.017	0.017	NA	NA	NA	0.087	0.645	0.707	NA	Kinship coefficient	Loiselle et al 1995	NA	NA
57	81	Pyrus bourgaeana	Rosaceae	tree/shrub	tree	Perennial	Deciduous	Monoecious	m.out	SI.gam.prob	NA	NA	NA	Biotic	Bs	In	Biotic	Mix-l	MMa, Un	Spain	Mediterranean landscape	Temperate	Y	N	P1	adult	adult	RV genet	0.089	ind/ha	exhaustive reproductive ind	40	microsatellites	7	Y	NA	NA	0.08	NA	NA	NA	NA	NA	NA	NA	Kinship coefficient	Loiselle et al 1995	uns	uns
57	81	Pyrus bourgaeana	Rosaceae	tree/shrub	tree	Perennial	Deciduous	Monoecious	m.out	SI.gam.prob	NA	NA	NA	Biotic	Bs	In	Biotic	Mix-l	MMa, Un	Spain	Mediterranean landscape	Temperate	Y	N	P2	adult	adult	MG genet	0.396	ind/ha	exhaustive reproductive ind	38	microsatellites	8	Y	NA	NA	0.02	NA	NA	NA	NA	NA	NA	NA	Kinship coefficient	Loiselle et al 1995	uns	uns
62	86	Annona crassiflora	Annonaceae	tree/shrub	tree	Perennial	Deciduous	Hermaphrodite	NA	protogyny	NA	NA	NA	Biotic	Bs	In	Biotic	Mix-l	Un	Brazil	Savanna	Tropical	N	N	P2	adult	adult	PAB	NA	NA	all ind 4.2 ha	100	microsatellites	10	Y	0.043	-0.0203	0.0212	NA	0.173	NA	NA	0.606	0.733	14.2	Kinship coefficient	Loiselle et al 1995	0 y	>80 y
64	88	Orchis purpurea	Orchidaceae	herb	herb	Perennial	Deciduous	NA	m.out	NA	NA	NA	NA	Biotic	Bs	In	Abiotic	Ab-l	Wi	Belgium	Forest	Temperate	Y	N	P1.1	adult	adult	adults	0.136	ind/m2	exhaustive	144	AFLP	3	Y	0.0391	-0.0195	0.0195	NA	NA	NA	NA	NA	0.2069	NA	Kinship coefficient	Hardy 2003	<20 y	>20 y
64	88	Orchis purpurea	Orchidaceae	herb	herb	Perennial	Deciduous	NA	m.out	NA	NA	NA	NA	Biotic	Bs	In	Abiotic	Ab-l	Wi	Belgium	Grassland	Temperate	Y	N	P2.1	adult	adult	adults	0.459	ind/m2	exhaustive	78	AFLP	3	Y	0.0405	-0.0239	0.0249	NA	NA	NA	NA	NA	0.2117	NA	Kinship coefficient	Hardy 2003	<20 y	>20 y
65	89	Orchis mascula	Orchidaceae	herb	herb	Perennial	NA	NA	m.out	NA	NA	NA	NA	Biotic	Bs	In	Abiotic	Ab-l	Wi	Belgium	Forest	Temperate	Y	N	P1.1	adult	adult	S1 adult	NA	NA	exhaustive in plot	77	AFLP	4	Y	0.213	-0.0125	0.0128	NA	NA	NA	NA	NA	0.1544	NA	Kinship coefficient	Hardy 2003	>30 y	uns
65	89	Orchis mascula	Orchidaceae	herb	herb	Perennial	NA	NA	m.out	NA	NA	NA	NA	Biotic	Bs	In	Abiotic	Ab-l	Wi	Belgium	Forest	Temperate	Y	N	P2.1	adult	adult	S2 adult	NA	NA	exhaustive in plot	94	AFLP	4	Y	0.0143	-0.0093	0.0095	NA	NA	NA	NA	NA	0.153	NA	Kinship coefficient	Hardy 2003	>30 y	uns
66	90	Sinocalucanthus chinensis	Calycanthaceae	tree/shrub	shrub	Perennial	Deciduous	NA	mixed	SC	NA	NA	NA	Biotic	Bs	In	Abiotic	Ab-s	Gr	China	Evergreen deciduous forest	Tropical	N	Y	P2.prom	defined mixed	defined mixed	Daming mountain, Age II,III	0.0078	ind/m2	exhaustive/area	161	ISSR	13	Y	0.0006	0.0001	0.0001	NA	NA	NA	NA	NA	NA	NA	Aurocorrelation coefficient	Smouse & Peakall 1999	uns	uns
67	91	Trillium camschatcense	Melanthiaceae	herb	herb	Perennial	Evergreen	NA	m.out	NA	NA	NA	NA	Biotic	Bs	In	Biotic	T-s	An	Japan	Temperate deciduous forest	Temperate	N	N	P1	adult	adult	Hiroo	NA	NA	quadrant/exhaustive	151	Allozymes	7	Y	0.0512	0	0.0053	NA	NA	NA	0.07	0.15	0.166	1.87	Kinship coefficient	Loiselle et al 1995	uns	uns
67	91	Trillium camschatcense	Melanthiaceae	herb	herb	Perennial	Evergreen	NA	m.out	NA	NA	NA	NA	Biotic	Bs	In	Biotic	T-s	An	Japan	Temperate deciduous forest	Temperate	N	N	P3	adult	adult	Kiyokawa	NA	NA	quadrant/exhaustive	154	Allozymes	7	Y	0.0426	-0.01	0.0165	NA	NA	NA	0.18	0.04	0.088	1.62	Kinship coefficient	Loiselle et al 1995	uns	uns
68	92	Sinojackia rehderiana	Styracaceae	tree/shrub	tree	Perennial	Evergreen	Hermaphrodite	m.out	SC	NA	NA	NA	Biotic	Bs	In	Abiotic	Ab-s	Gr	China	Evergreen forest	Subtropical	N	Y	P1.prom	defined mixed	defined mixed	NA	NA	NA	intensive in transect	322	microsatellites	8	Y	0.0581	-0.0172	0.01825	NA	NA	NA	-0.0015	0.78	0.7875	NA	Kinship coefficient	Loiselle et al 1995	uns	uns
69	93	Hemerocallis thunbergii	Liliaceae	herb	herb	Perennial	Evergreen	NA	mixed	SC	NA	NA	0.545	Biotic	Bs	In	Abiotic	Ab-s	Gr	Korea	Grassland transition to shrubland or forest	Temperate	Y	N	P1	defined mixed	all	HAN1	NA	NA	intensive	87	Allozymes	7	Y	0.016	NA	0.026	NA	NA	NA	0.4	0.177	0.295	2.9	Kinship coefficient	Loiselle et al 1995	NA	uns
70	94	Fagus sylvatica	Fabaceae	tree/shrub	tree	Perennial	Evergreen	NA	m.out	SC	NA	NA	0.017	Abiotic	Ab	Wi	Abiotic	Ab-s	Gr	Poland	Coniferous forest	Temperate	N	N	P1	adult	adult	Bobolice	NA	NA	intensive	241	microsatellites	8	Y	0.028	NA	0.0072	NA	NA	NA	0.038	0.0696	NA	NA	Kinship coefficient	NA	< 40 y	< 40 y
70	94	Fagus sylvatica	Fabaceae	tree/shrub	tree	Perennial	Evergreen	NA	m.out	SC	NA	NA	0.004	Abiotic	Ab	Wi	Abiotic	Ab-s	Gr	Poland	Coniferous forest	Temperate	N	N	P2	adult	adult	Lutowko	NA	NA	intensive	276	microsatellites	8	Y	0.024	NA	0.0067	NA	NA	NA	0.022	0.729	NA	NA	Kinship coefficient	NA	NA	uns
71	95	Heliconia acuminata	Heliconiaceae	herb	herb	Perennial	Evergreen	Monoecious	m.out	SI.func	NA	NA	NA	Biotic	Bmx	Bi	Biotic	Mix-l	Bi	Brazil	Tropical forest	Tropical	N	N	P1	adult	adult	NA	NA	NA	intensive	285	microsatellites	10	Y	NA	NA	0.0041	NA	NA	NA	0.025	NA	0.621	NA	Kinship coefficient	Loiselle et al 1995	uns	NA
71	95	Heliconia acuminata	Heliconiaceae	herb	herb	Perennial	Evergreen	Monoecious	m.out	SI.func	NA	NA	NA	Biotic	Bmx	Bi	Biotic	Mix-l	Bi	Brazil	Tropical forest	Tropical	N	N	P5	adult	adult	NA	NA	NA	intensive	60	microsatellites	10	Y	NA	NA	0.0125	NA	NA	NA	0.062	NA	0.701	NA	Kinship coefficient	Loiselle et al 1995	uns	< 40 y
73	97	Prunus serotina	Rosaceae	tree/shrub	tree	Perennial	Deciduous	NA	m.out	SI	NA	NA	NA	Biotic	Bs	In	Biotic	Mix-l	Bi	Poland	Temperate forest	Temperate	Y	N	P2	adult	adult	colonizacion	0.68		transects in star	180	microsatellites	8	Y	0.0143	-0.00672	0.0068	NA	NA	NA	0.019	0.681	0.691	10.625	Kinship coefficient	Loiselle et al 1995	>60 y	since 1960
73	97	Prunus serotina	Rosaceae	tree/shrub	tree	Perennial	Deciduous	NA	m.out	SI	NA	NA	NA	Biotic	Bs	In	Biotic	Mix-l	Bi	Poland	Temperate forest	Temperate	Y	N	P3	adult	adult	established population	1.82		transects in star	446	microsatellites	8	Y	0.0119	-0.00542	0.0054	NA	NA	NA	0.013	0.65	0.657	10	Kinship coefficient	Loiselle et al 1995	>60 y	since 1960
73	97	Prunus serotina	Rosaceae	tree/shrub	tree	Perennial	Deciduous	NA	m.out	SI	NA	NA	NA	Biotic	Bs	In	Biotic	Mix-l	Bi	Poland	Temperate forest	Temperate	Y	N	P4	adult	adult	established population	0.84		transects in star	205	microsatellites	8	Y	0.0232	-0.00648	0.0066	NA	NA	NA	0.108	0.606	0.674	11.12	Kinship coefficient	Loiselle et al 1995	>60 y	since 1960
73	97	Prunus serotina	Rosaceae	tree/shrub	tree	Perennial	Deciduous	NA	m.out	SI	NA	NA	NA	Biotic	Bs	In	Biotic	Mix-l	Bi	Poland	Temperate forest	Temperate	N	N	P1	adult	adult	colonization	0.18		transects in star	109	microsatellites	8	Y	0.0346	-0.01402	0.0145	NA	NA	NA	0.137	0.619	0.693	9.125	Kinship coefficient	Loiselle et al 1995	>60 y	since 1960
74	98	Vanilla humblotii	Orchidaceae	herb	herb	Perennial	Evergreen	Hermaphrodite	m.out	SC	NA	NA	0.067	Biotic	Bs	In	Abiotic	Ab-l	Wi	Comoros archipelago	Mesophyllous forest	Tropical	N	N	P1.a	adult	adult	genet	NA	NA	transect	42	microsatellites	11	Y	0.012	-0.0019	0.02	NA	NA	NA	0.086	0.411	0.45	NA	Kinship coefficient	Loiselle et al 1995	NA	NA
75	99	Syagrus romanzoffiana	Arecaceae	tree/shrub	tree	Perennial	Evergreen	Monoecious	m.out	NA	NA	NA	0	Biotic	Bs	In	Biotic	Mix-l	Un	Argentina	Atlantic forest	Tropical	Y	N	P5	non-adult	seedling	58600	NA	NA	quadrant/exhaustive	52	microsatellites	9	Y	0.078	-0.009	0.009	NA	NA	NA	0.053	NA	0.54	5.61	Kinship coefficient	Loiselle et al 1995	uns	NA
75	99	Syagrus romanzoffiana	Arecaceae	tree/shrub	tree	Perennial	Evergreen	Monoecious	m.out	NA	NA	NA	0	Biotic	Bs	In	Biotic	Mix-l	Un	Argentina	Atlantic forest	Tropical	Y	N	P6	non-adult	seedling	58600	NA	NA	quadrant/exhaustive	52	microsatellites	9	Y	0.025	-0.008	0.008	NA	NA	NA	0.055	NA	0.55	6.36	Kinship coefficient	Loiselle et al 1995	uns	NA
75	99	Syagrus romanzoffiana	Arecaceae	tree/shrub	tree	Perennial	Evergreen	Monoecious	m.out	NA	NA	NA	0	Biotic	Bs	In	Biotic	Mix-l	Un	Argentina	Atlantic forest	Tropical	Y	N	P7	non-adult	seedling	58600	NA	NA	quadrant/exhaustive	51	microsatellites	9	Y	-0.024	-0.024	0.026	NA	NA	NA	0.04	NA	0.52	5.61	Kinship coefficient	Loiselle et al 1995	uns	NA
75	99	Syagrus romanzoffiana	Arecaceae	tree/shrub	tree	Perennial	Evergreen	Monoecious	m.out	NA	NA	NA	0.01	Biotic	Bs	In	Biotic	Mix-l	Un	Argentina	Atlantic forest	Tropical	Y	N	P1	non-adult	seedling	90 ha	NA	NA	quadrant/exhaustive	52	microsatellites	9	Y	0.126	-0.027	0.031	NA	NA	NA	0.008	NA	0.53	5.38	Kinship coefficient	Loiselle et al 1995	NA	< 40 y
75	99	Syagrus romanzoffiana	Arecaceae	tree/shrub	tree	Perennial	Evergreen	Monoecious	m.out	NA	NA	NA	0.01	Biotic	Bs	In	Biotic	Mix-l	Un	Argentina	Atlantic forest	Tropical	Y	N	P2	non-adult	seedling	150	NA	NA	quadrant/exhaustive	52	microsatellites	9	Y	0.07	-0.008	0.008	NA	NA	NA	0.006	NA	0.56	5.42	Kinship coefficient	Loiselle et al 1995	NA	< 40 y
75	99	Syagrus romanzoffiana	Arecaceae	tree/shrub	tree	Perennial	Evergreen	Monoecious	m.out	NA	NA	NA	0.01	Biotic	Bs	In	Biotic	Mix-l	Un	Argentina	Atlantic forest	Tropical	Y	N	P3	non-adult	seedling	25	NA	NA	quadrant/exhaustive	52	microsatellites	9	Y	0.102	-0.029	0.032	NA	NA	NA	-0.008	NA	0.53	5.7	Kinship coefficient	Loiselle et al 1995	NA	< 40 y
76	100	Dysoxylum malabaricum	Meliaceae	tree/shrub	tree	Perennial	Evergreen	Monoecious	m.out	NA	NA	NA	0.004	Biotic	Bs	In	Biotic	Mix-l	Bi	India	Tropical rainforest	Tropical	N	N	P1	adult	adult	NA	1.72		intensive	235	microsatellites	11	Y	0.14	-0.0107	0.0107	NA	NA	NA	NA	0.628	0.666	NA	Kinship coefficient	NA	NA	>100 y
77	101	Thuja occidentalis	Cupressaceae	tree/shrub	tree	Perennial	Evergreen	Monoecious	mixed	NA	NA	NA	0.54	Abiotic	Ab	Wi	Abiotic	Ab-l	Wi	Canada	Coniferous forest	Temperate	Y	N	P1	non-defined mixed	non-defined mixed	NA	46.72	tree/ha	intensive	100	microsatellites	6	Y	0.047	-0.017	0.018	NA	0.007	NA	NA	0.64	0.662	10.08	Kinship coefficient	NA	uns	NA
77	101	Thuja occidentalis	Cupressaceae	tree/shrub	tree	Perennial	Evergreen	Monoecious	mixed	NA	NA	NA	0.54	Abiotic	Ab	Wi	Abiotic	Ab-l	Wi	Canada	Coniferous forest	Temperate	Y	N	P2	non-defined mixed	non-defined mixed	NA	58.82	tree/ha	intensive	100	microsatellites	6	Y	0.015	-0.009	0.009	NA	-0.025	NA	NA	0.64	0.64	16.68	Kinship coefficient	NA	uns	NA
77	101	Thuja occidentalis	Cupressaceae	tree/shrub	tree	Perennial	Evergreen	Monoecious	mixed	NA	NA	NA	0.54	Abiotic	Ab	Wi	Abiotic	Ab-l	Wi	Canada	Coniferous forest	Temperate	Y	N	P3	non-defined mixed	non-defined mixed	NA	18.2	tree/ha	intensive	100	microsatellites	6	Y	0.045	-0.0015	0.016	NA	0.05	NA	NA	0.57	0.57	8.42	Kinship coefficient	NA	NA	long time
77	101	Thuja occidentalis	Cupressaceae	tree/shrub	tree	Perennial	Evergreen	Monoecious	mixed	NA	NA	NA	0.54	Abiotic	Ab	Wi	Abiotic	Ab-l	Wi	Canada	Coniferous forest	Temperate	Y	N	P4	non-defined mixed	non-defined mixed	NA	24	tree/ha	intensive	94	microsatellites	6	Y	0.07	-0.0029	0.031	NA	0.044	NA	NA	0.505	0.505	7.66	Kinship coefficient	NA	NA	long time
79	103	Acacia aroma	Fabaceae	tree/shrub	tree	Perennial	Evergreen	NA	m.out	NA	NA	NA	NA	Biotic	Bs	In	Biotic	Mix-l	Un	Argentina	Dry forest	Tropical	Y	N	P1	adult	adult	LA	NA	NA	intensive	50	AFLP	4	Y	0.04	-0.01	0.02	NA	NA	NA	NA	NA	0.21	NA	Kinship coefficient	NA	NA	>100 y
79	103	Acacia aroma	Fabaceae	tree/shrub	tree	Perennial	Evergreen	NA	m.out	NA	NA	NA	NA	Biotic	Bs	In	Biotic	Mix-l	Un	Argentina	Dry forest	Tropical	Y	N	P3	adult	adult	RO	NA	NA	intensive	22	AFLP	4	Y	0.05	-0.05	0.05	NA	NA	NA	NA	NA	0.21	NA	Kinship coefficient	NA	NA	>100 y
79	103	Acacia aroma	Fabaceae	tree/shrub	tree	Perennial	Evergreen	NA	m.out	NA	NA	NA	NA	Biotic	Bs	In	Biotic	Mix-l	Un	Argentina	Dry forest	Tropical	Y	N	P6	adult	adult	QU	NA	NA	intensive	50	AFLP	4	Y	0.15	-0.06	0.07	NA	NA	NA	NA	NA	0.23	NA	Kinship coefficient	NA	NA	>100 y
80	104	Prunus avium	Rosaceae	tree/shrub	tree	Perennial	Evergreen	NA	m.out	NA	NA	NA	NA	Biotic	Bs	In	Biotic	Mix-l	Bi, MMa	Inglaterra	Temperate forest	Temperate	Y	N	P1	adult	adult	NA	NA	NA	intensive	314	microsatellites	13	Y	0.061	-0.028	0.03	NA	NA	NA	NA	0.716	0.679	7.42	Kinship coefficient	Loiselle et al 1995	uns	NA
80	104	Prunus avium	Rosaceae	tree/shrub	tree	Perennial	Evergreen	NA	m.out	NA	NA	NA	NA	Biotic	Bs	In	Biotic	Mix-l	Bi, MMa	Inglaterra	Temperate forest	Temperate	Y	N	P2	adult	adult	NA	NA	NA	intensive	237	microsatellites	13	Y	0.083	-0.041	0.045	NA	NA	NA	NA	0.714	0.689	7.77	Kinship coefficient	Loiselle et al 1995	uns	NA
81	105	Glycine soja	Fabaceae	tree/shrub	tree	Perennial	Evergreen	NA	m.self	SC	0.17	tm	NA	Biotic	Bs	In	Abiotic	Ab-s	Au	China	Riparian vegetation	Tropical	N	N	P4	adult	adult	KL	NA	NA	intensive	616	microsatellites	17	Y	0.207	-0.067	0.085	NA	NA	NA	0.959	0.017	0.48	2.05	Kinship coefficient	Loiselle et al 1995	uns	NA
81	105	Glycine soja	Fabaceae	tree/shrub	tree	Perennial	Evergreen	NA	m.self	SC	0.135	tm	NA	Biotic	Bs	In	Abiotic	Ab-s	Au	China	Riparian vegetation	Tropical	Y	N	P1	adult	adult	JW1	NA	NA	intensive	110	microsatellites	17	Y	0.239	-0.033	0.044	NA	NA	NA	0.936	0.04	0.58	2.67	Kinship coefficient	Loiselle et al 1995	NA	uns
81	105	Glycine soja	Fabaceae	tree/shrub	tree	Perennial	Evergreen	NA	m.self	SC	0.128	tm	NA	Biotic	Bs	In	Abiotic	Ab-s	Au	China	Riparian vegetation	Tropical	Y	N	P2	adult	adult	JW2	NA	NA	intensive	128	microsatellites	17	Y	0.08	-0.033	0.036	NA	NA	NA	0.933	0.039	0.59	2.7	Kinship coefficient	Loiselle et al 1995	NA	uns
81	105	Glycine soja	Fabaceae	tree/shrub	tree	Perennial	Evergreen	NA	m.self	SC	0.163	tm	NA	Biotic	Bs	In	Abiotic	Ab-s	Au	China	Riparian vegetation	Tropical	Y	N	P3	adult	adult	BJ	NA	NA	intensive	515	microsatellites	17	Y	0.428	-0.073	0.128	NA	NA	NA	0.965	0.02	0.47	2.1	Kinship coefficient	Loiselle et al 1995	uns	NA
82	106	Lodoicea maldivica	Arecaceae	tree/shrub	tree	Perennial	Evergreen	Dioecious	m.out	NA	NA	NA	NA	Mixed	Bmx	Re	Abiotic	Ab-s	Gr	Seychelles archipelago	Tropical forest	Tropical	Y	N	P1.1	adult	adult	VdM adult	NA	NA	intensive	339	microsatellites	12	Y	0.055	-0.011	0.011	0.002	NA	NA	NA	NA	NA	NA	Kinship coefficient	Loisellle et al 1995	uns	NA
82	106	Lodoicea maldivica	Arecaceae	tree/shrub	tree	Perennial	Evergreen	Dioecious	m.out	NA	NA	NA	NA	Mixed	Bmx	Re	Abiotic	Ab-s	Gr	Seychelles archipelago	Tropical forest	Tropical	Y	N	P2.1	adult	adult	FP adult	NA	NA	intensive	158	microsatellites	12	Y	0.04	-0.006	0.006	0.001	NA	NA	NA	NA	NA	NA	Kinship coefficient	Loisellle et al 1995	uns	NA
82	106	Lodoicea maldivica	Arecaceae	tree/shrub	tree	Perennial	Evergreen	Dioecious	m.out	NA	NA	NA	NA	Mixed	Bmx	Re	Abiotic	Ab-s	Gr	Seychelles archipelago	Tropical forest	Tropical	Y	N	P3.1	adult	adult	FF adult	NA	NA	intensive	143	microsatellites	12	Y	0.031	-0.009	0.009	0.002	NA	NA	NA	NA	NA	NA	Kinship coefficient	Loisellle et al 1995	uns	NA
82	106	Lodoicea maldivica	Arecaceae	tree/shrub	tree	Perennial	Evergreen	Dioecious	m.out	NA	NA	NA	NA	Mixed	Bmx	Re	Abiotic	Ab-s	Gr	Seychelles archipelago	Tropical forest	Tropical	N	N	P4.1	adult	adult	CU adult	NA	NA	intensive	119	microsatellites	12	Y	0.076	-0.008	0.009	0.002	NA	NA	NA	NA	NA	NA	Kinship coefficient	Loisellle et al 1995	NA	uns
83	107	Oenocarpus bataua	Arecaceae	tree/shrub	tree	Perennial	Evergreen	Monoecious	m.out	NA	NA	NA	NA	Biotic	Bs	In	Biotic	Mix-l	Bi	Ecuador	Rainforest	Tropical	N	N	P2	non-adult	seedling	Continuous forest (10 plots)	NA	NA	circular plot 10 m diam, seedling	176	microsatellites	9	Y	0.035	-0.01	0.011	NA	NA	NA	NA	NA	0.62	2.07	Kinship coefficient	Loisellle et al 1995	uns	NA
83	107	Oenocarpus bataua	Arecaceae	tree/shrub	tree	Perennial	Evergreen	Monoecious	m.out	NA	NA	NA	NA	Biotic	Bs	In	Biotic	Mix-l	Bi	Ecuador	Rainforest	Tropical	N	N	P1	non-adult	seedling	Forest fragments (11)	NA	NA	circular plot 10 m diam, seedling	156	microsatellites	9	Y	0.057	-0.025	0.026	NA	NA	NA	NA	NA	0.6	2.03	Kinship coefficient	Loisellle et al 1995	NA	<40 y
84	108	Nothofagus pumilio	Nothofagaceae	tree/shrub	tree/shrub	Perennial	Deciduous	Monoecious	m.out	SI	NA	NA	NA	Abiotic	Ab	Wi	Abiotic	Ab-s	Gr	Argentina	Temperate forest	Temperate	N	N	P5	defined mixed	defined mixed	OT1208 (age range 28-206 y)	NA	NA	9 trees/plot, 10 plot/stand	41	microsatellites, isoenzymes	5, 5	Y	0.354	-0.002	0.003	NA	NA	NA	NA	NA	NA	NA	Kinship coefficient	Loisellle et al 1995	uns	uns
85	109	Entandrophragma cylindricum	Meliaceae	tree/shrub	tree	Perennial	Semideciduous	Hermaphrodite	m.out	SC	0.925	tm	NA	Biotic	Bs	In	Abiotic	Ab-l	Wi	Cameroon	Tropical forest	Tropical	N	N	P1	adult	adult	FMU 10,046 & 10,060	47.5	ind/ha	non exhaustive 4 transects	393	microsatellites	8	Y	NA	NA	0.0058	NA	0.006	NA	NA	0.539	0.799	16.07	Kinship coefficient	Loisellle et al 1995	<25 y	>25 y
86	110	Menyanthes trifoliata	Menyanthaceae	herb	herb	Perennial	Deciduous	Hermaphrodite	m.out	SI	NA	NA	NA	Biotic	Bs	In	Mixed	Ab-l	Wa	Belgium	Bog	Temperate	Y	N	P1	adult	adult	GFA (bog)	NA	NA	2 plots, intersction points in grill	23	microsatellites	11	Y	0.024	-0.009	0.009	NA	NA	NA	NA	NA	0.82	4.78	Kinship coefficient	Loisellle et al 1995	NA	>150 y
86	110	Menyanthes trifoliata	Menyanthaceae	herb	herb	Perennial	Deciduous	Hermaphrodite	m.out	SI	NA	NA	NA	Biotic	Bs	In	Mixed	Ab-l	Wa	Belgium	Bog	Temperate	Y	N	P2	adult	adult	MAS (bog)	NA	NA	2 plots, intersction points in grill	25	microsatellites	11	Y	0.073	-0.028	0.03	NA	NA	NA	NA	NA	0.8	4.35	Kinship coefficient	Loisellle et al 1995	NA	>150 y
86	110	Menyanthes trifoliata	Menyanthaceae	herb	herb	Perennial	Deciduous	Hermaphrodite	m.out	SI	NA	NA	NA	Biotic	Bs	In	Mixed	Ab-l	Wa	Belgium	Bog	Temperate	Y	N	P3	adult	adult	POU	NA	NA	2 plots, intersction points in grill	25	microsatellites	11	Y	0.104	-0.063	0.071	NA	NA	NA	NA	NA	0.76	3.3	Kinship coefficient	Loisellle et al 1995	NA	>150 y
86	110	Menyanthes trifoliata	Menyanthaceae	herb	herb	Perennial	Deciduous	Hermaphrodite	m.out	SI	NA	NA	NA	Biotic	Bs	In	Mixed	Ab-l	Wa	Belgium	Bog	Temperate	Y	N	P4	adult	adult	FRA	NA	NA	2 plots, intersction points in grill	21	microsatellites	11	Y	0.021	-0.053	0.054	NA	NA	NA	NA	NA	0.82	4.88	Kinship coefficient	Loisellle et al 1995	NA	>150 y
86	110	Menyanthes trifoliata	Menyanthaceae	herb	herb	Perennial	Deciduous	Hermaphrodite	m.out	SI	NA	NA	NA	Biotic	Bs	In	Mixed	Ab-l	Wa	Belgium	Fen	Temperate	Y	N	P5	adult	adult	SAM (fen)	NA	NA	2 plots, intersction points in grill	47	microsatellites	11	Y	0.053	-0.013	0.014	NA	NA	NA	NA	NA	0.83	5.15	Kinship coefficient	Loisellle et al 1995	NA	>150 y
86	110	Menyanthes trifoliata	Menyanthaceae	herb	herb	Perennial	Deciduous	Hermaphrodite	m.out	SI	NA	NA	NA	Biotic	Bs	In	Mixed	Ab-l	Wa	Belgium	Fen	Temperate	Y	N	P6	adult	adult	HEI (fen)	NA	NA	2 plots, intersction points in grill	52	microsatellites	11	Y	0.065	-0.027	0.029	NA	NA	NA	NA	NA	0.84	5.21	Kinship coefficient	Loisellle et al 1995	NA	>150 y
86	110	Menyanthes trifoliata	Menyanthaceae	herb	herb	Perennial	Deciduous	Hermaphrodite	m.out	SI	NA	NA	NA	Biotic	Bs	In	Mixed	Ab-l	Wa	Belgium	Fen	Temperate	Y	N	P7	adult	adult	STO	NA	NA	2 plots, intersction points in grill	20	microsatellites	11	Y	0.05	-0.052	0.055	NA	NA	NA	NA	NA	0.8	4.32	Kinship coefficient	Loisellle et al 1995	NA	>150 y
86	110	Menyanthes trifoliata	Menyanthaceae	herb	herb	Perennial	Deciduous	Hermaphrodite	m.out	SI	NA	NA	NA	Biotic	Bs	In	Mixed	Ab-l	Wa	Belgium	Fen	Temperate	Y	N	P8	adult	adult	GRE	NA	NA	2 plots, intersction points in grill	20	microsatellites	11	Y	0.036	-0.032	0.034	NA	NA	NA	NA	NA	0.8	4.36	Kinship coefficient	Loisellle et al 1995	NA	>150 y
86	110	Menyanthes trifoliata	Menyanthaceae	herb	herb	Perennial	Deciduous	Hermaphrodite	m.out	SI	NA	NA	NA	Biotic	Bs	In	Mixed	Ab-l	Wa	Belgium	Fen	Temperate	Y	N	P9	adult	adult	PLA	NA	NA	2 plots, intersction points in grill	17	microsatellites	11	Y	0.056	-0.052	0.055	NA	NA	NA	NA	NA	0.77	3.71	Kinship coefficient	Loisellle et al 1995	NA	>150 y
87	111	Zamia furfuraceae	Cycadaceae	tree/shrub	shrub	Perennial	Evergreen	Dioecious	m.out	NA	NA	NA	NA	Biotic	Bs	In	Abiotic	Ab-s	Gr	Mexico	Tropical forest	Tropical	N	N	P1	defined mixed	all	La Catalana	NA	NA	intensive	115	ISSR	9	Y	0.002	3.292	0.001138	2.467e-05	NA	NA	NA	NA	0.277	NA	Kinship coefficient	Ritland 1996	NA	10 y
88	112	Halophila ovalis	Hydrocharitaceae	herb	herb	Perennial	Evergreen	Dioecious	m.out	NA	NA	NA	NA	Abiotic	Ab	Wa	Abiotic	Ab-l	Wa	China	Meadow	Tropical	N	N	P1	non-defined mixed	non-defined mixed	Xialongwei central genet	997.3	shoots/m2	grill 20x40 m	160	microsatellites	8	Y	0.0767	-0.0133	0.0144	NA	NA	NA	-0.052	NA	0.688	NA	Kinship coefficient	Loisellle et al 1995	NA	NA
88	112	Halophila ovalis	Hydrocharitaceae	herb	herb	Perennial	Evergreen	Dioecious	m.out	NA	NA	NA	NA	Abiotic	Ab	Wa	Abiotic	Ab-l	Wa	China	Meadow	Tropical	N	N	P2	non-defined mixed	non-defined mixed	Yingluo central genet	1446.4	shoots/m2	grill 20x40 m	160	microsatellites	8	Y	0.0365	-0.0075	0.0079	NA	NA	NA	0.248	NA	0.295	NA	Kinship coefficient	Loisellle et al 1995	uns	uns
90	114	Glechoma longituba	Lamiaceae	herb	herb	Perennial	Deciduous	NA	NA	NA	NA	NA	NA	Biotic	Bs	In	Abiotic	Ab-s	Gr	China	Forest	Subtropical	N	N	P1	non-defined mixed	non-defined mixed	Shuiqubian: open field beside of channel)	NA	NA	intersection grill 50x50 cm	106	ISSR	6	Y	NA	NA	0.0558	NA	NA	NA	NA	NA	0.0627	NA	Aurocorrelation coefficient	NA	uns	NA
90	114	Glechoma longituba	Lamiaceae	herb	herb	Perennial	Deciduous	NA	NA	NA	NA	NA	NA	Biotic	Bs	In	Abiotic	Ab-s	Gr	China	Forest	Subtropical	N	N	P2	non-defined mixed	non-defined mixed	Pinggecum: open field beside village crops	NA	NA	intersection grill 50x50 cm	115	ISSR	6	Y	NA	NA	0.0944	NA	NA	NA	NA	NA	0.0073	NA	Aurocorrelation coefficient	NA	NA	uns
91	115	Mercurialis perennis	Euphorbiaceae	herb	herb	Perennial	NA	Dioecious	m.out	NA	NA	NA	NA	Abiotic	Ab	Wi	Biotic	T-s	An	Belgium	Forest	Temperate	Y	N	P5	non-defined mixed	non-defined mixed	closed A	NA	NA	every 50 cm in perpendicular axis 20 m	49	AFLP	3	Y	0.076	-0.095	0.1	NA	NA	NA	NA	NA	NA	NA	Kinship coefficient	Hardy 2003	uns	NA
91	115	Mercurialis perennis	Euphorbiaceae	herb	herb	Perennial	NA	Dioecious	m.out	NA	NA	NA	NA	Abiotic	Ab	Wi	Biotic	T-s	An	Belgium	Forest	Temperate	Y	N	P6	non-defined mixed	non-defined mixed	closed B	NA	NA	every 50 cm in perpendicular axis 20 m	43	AFLP	3	Y	0.061	-0.083	0.088	NA	NA	NA	NA	NA	NA	NA	Kinship coefficient	Hardy 2003	uns	NA
91	115	Mercurialis perennis	Euphorbiaceae	herb	herb	Perennial	NA	Dioecious	m.out	NA	NA	NA	NA	Abiotic	Ab	Wi	Biotic	T-s	An	Belgium	Forest	Temperate	Y	N	P3	non-defined mixed	non-defined mixed	small gaps A	NA	NA	every 50 cm in perpendicular axis 20 m	36	AFLP	3	Y	0.068	-0.07	0.075	NA	NA	NA	NA	NA	NA	NA	Kinship coefficient	Hardy 2003	NA	uns
91	115	Mercurialis perennis	Euphorbiaceae	herb	herb	Perennial	NA	Dioecious	m.out	NA	NA	NA	NA	Abiotic	Ab	Wi	Biotic	T-s	An	Belgium	Forest	Temperate	Y	N	P4	non-defined mixed	non-defined mixed	small gaps B	NA	NA	every 50 cm in perpendicular axis 20 m	27	AFLP	3	Y	0.074	-0.091	0.098	NA	NA	NA	NA	NA	NA	NA	Kinship coefficient	Hardy 2003	NA	uns
91	115	Mercurialis perennis	Euphorbiaceae	herb	herb	Perennial	NA	Dioecious	m.out	NA	NA	NA	NA	Abiotic	Ab	Wi	Biotic	T-s	An	Belgium	Forest	Temperate	Y	N	P1	non-defined mixed	non-defined mixed	large gaps A	NA	NA	every 50 cm in perpendicular axis 20 m	29	AFLP	3	Y	0.068	-0.049	0.052	NA	NA	NA	NA	NA	NA	NA	Kinship coefficient	Hardy 2003	NA	uns
91	115	Mercurialis perennis	Euphorbiaceae	herb	herb	Perennial	NA	Dioecious	m.out	NA	NA	NA	NA	Abiotic	Ab	Wi	Biotic	T-s	An	Belgium	Forest	Temperate	Y	N	P2	non-defined mixed	non-defined mixed	large gaps B	NA	NA	every 50 cm in perpendicular axis 20 m	19	AFLP	3	Y	0.05	-0.038	0.04	NA	NA	NA	NA	NA	NA	NA	Kinship coefficient	Hardy 2003	NA	uns
92	116	Glycine soja	Fabaceae	herb	herb	Anual	NA	NA	m.self	NA	1-2.3 to 17-25	%	NA	Biotic	Bs	In	Abiotic	Ab-s	Au	China	Deciduous forest	Tropical	N	N	P1	non-defined mixed	non-defined mixed	BYD-1: orilla lago	0.0286	ind/m2	grill 5m	100	ISSR	15	Y	0.1412	-0.0827	0.0963	NA	NA	NA	NA	NA	NA	NA	Kinship coefficient	Hardy 2003	NA	NA
92	116	Glycine soja	Fabaceae	herb	herb	Anual	NA	NA	m.self	NA	1-2.3 to 17-26	%	NA	Biotic	Bs	In	Abiotic	Ab-s	Au	China	Deciduous forest	Tropical	N	N	P2	non-defined mixed	non-defined mixed	BYD-2: rural road	0.0418	ind/m2	almost all ind	68	ISSR	15	Y	0.1345	-0.0651	0.0752	NA	NA	NA	NA	NA	NA	NA	Kinship coefficient	Hardy 2003	NA	uns
92	116	Glycine soja	Fabaceae	herb	herb	Anual	NA	NA	m.self	NA	1-2.3 to 17-27	%	NA	Biotic	Bs	In	Abiotic	Ab-s	Au	China	Deciduous forest	Tropical	N	N	P3	non-defined mixed	non-defined mixed	PJ:foot road on nature reserve	0.0562	ind/m2	almost all ind	99	ISSR	15	Y	0.1076	-0.0576	0.0645	NA	NA	NA	NA	NA	NA	NA	Kinship coefficient	Hardy 2003	NA	uns
93	117	Parkia biglobosa	Fabaceae	tree/shrub	tree	Perennial	Deciduous	Monoecious	m.out	SC	1	tm	0.002	Biotic	Bmx	Ba,In	Biotic	Mix-l	Bi,Pr,Ro	Burkina Faso	Savanna	Tropical	Y	N	P2	adult	adult	Cassou	8.3	adult/ha	exhaustive (adults & seedlings) in plot & 4 transects 5km (Adults)	616	microsatellites	10	Y	0.012	NA	0.003	NA	NA	NA	-0.002	0.79	0.79	15.5	Kinship coefficient	Loiselle et al 1995	NA	<30 y
93	117	Parkia biglobosa	Fabaceae	tree/shrub	tree	Perennial	Deciduous	Monoecious	m.out	SC	0.996	tm	0.007	Biotic	Bmx	Ba,In	Biotic	Mix-l	Bi,Pr,Ro	Burkina Faso	Savanna	Tropical	Y	N	P3	adult	adult	Walley	4.7	adult/ha	exhaustive (adults & seedlings) in plot & 4 transects 5km (Adults)	593	microsatellites	10	Y	0.02	NA	0.002	NA	NA	NA	0.01	0.8	0.8	16.59	Kinship coefficient	Loiselle et al 1995	NA	<60 y
94	118	Shorea xanthophylla	Dipterocarpaceae	tree/shrub	tree	Perennial	Evergreen	Monoecious	m.out	SC	NA	NA	NA	Biotic	Bs	In	Abiotic	Ab-s	Gr	Malaysia	Moist tropical forest	Tropical	N	N	P1	adult	adult	Sepilok forest reserve	5.48	adult/ha	quadrants in transects	170	microsatellites	6	Y	0.046	-0.006	0.007	NA	NA	NA	0.069	0.616	0.662	8.067	Kinship coefficient	Loiselle et al 1995	NA	uns
94	119	Parashorea tomentella	Dipterocarpaceae	tree/shrub	tree	Perennial	Evergreen	Monoecious	m.out	SC	NA	NA	NA	Biotic	Bs	In	Abiotic	Ab-s	Gr	Malaysia	Moist tropical forest	Tropical	N	N	P1	adult	adult	Sepilok forest reserve	1.63	adult/ha	quadrants in transects	222	microsatellites	6	Y	0.083	-0.011	0.012	NA	NA	0.078	0.059	0.572	0.608	10.676	Kinship coefficient	Loiselle et al 1995	NA	uns
96	123	Persoonia mollis ssp nectens	Proteaceae	tree/shrub	shrub	Perennial	Evergreen	Hermaphrodite	m.out	SI	NA	NA	NA	Biotic	Bs	In	Abiotic	Ab-s	Gr	Australia	Sclerophyllous forests	Temperate	N	N	P1	non-adult	seedling	2005 seedlings	NA	NA	intensive on transect	175	microsatellites	6	Y	0.192	-0.044	0.055	NA	NA	NA	0.247	0.482	0.619	4.36	Kinship coefficient	Loisellle et al 1996	>10 y	<10 y
[truncated: 28 more columns]

## Sheet: sys.rev-meta.only
Paper	ID	species	family	life.fo.cat	life.form	life.cycle	foliage	rep.sys	mating.sys	S.I.	outcross.rate	out.rate.unit	selfing.rate	t.pol	pol.clas	pol.v	t.disp	d.clas	d.vec	country	biome	clim.reg	meta	cohort.mean	pop.name	cohort.grp	cohort	Pob.desc	density	dsensity.unit	sampling.type	N	marker	no.markers	FSGS.significance	F(1)	bF	Sp	Sp (SE)	f o F	FST	FIS	Ho	He	AR	Kinship.coefficient	Kinship.coefficient (citation)	time.w/o.dist	time.from.dist
4	4	Milicia excelsa	Moraceae	tree/shrub	tree	Perennial	Deciduous	Dioecious	m.out	NA	NA	NA	NA	Abiotic	Ab	Wi	Biotic	Mix-l	Ba	Cameroon	Tropical	Tropical	Y	N	P1	non-defined mixed	non-defined mixed	Mindorou: moist semi-evergreen forest, high cover canopy	4.9	tree/km2	near roads accesible by vehicule	104	microsatellites	8	Y	0.022	-0.0063	0.0063	0.0016	NA	NA	0.184	NA	0.553	NA	Kinship coefficient	Loiselle et al 1995	0 y	decades
4	4	Milicia excelsa	Moraceae	tree/shrub	tree	Perennial	Deciduous	Dioecious	m.out	NA	NA	NA	NA	Abiotic	Ab	Wi	Biotic	Mix-l	Ba	Cameroon	Tropical	Tropical	Y	N	P2	non-defined mixed	non-defined mixed	Djoum: As Mindorou	19.6	tree/km2	near roads accesible by vehicule	54	microsatellites	8	Y	0.035	-0.0101	0.0039	0.0051	NA	NA	0.198	NA	0.531	NA	Kinship coefficient	Loiselle et al 1995	0 y	decades
9	10	Notholithocarpus densiflorus	Fagaceae	tree/shrub	tree/shrub	Perennial	Evergreen	NA	m.out	NA	NA	NA	NA	Biotic	Bs	In	Biotic	Ab-s	Gr	USA	Forest	Tropical	Y	N	P2	non-defined mixed	non-defined mixed	Lowland humid	NA	NA	exhaustive sampling in patches (1/2 ha lowland)	258	microsatellites	8	Y	NA	NA	0.016	NA	NA	NA	0.05	NA	0.58	3.8	Kinship coefficient	Loiselle et al 1995	<50 y	>50 y
9	10	Notholithocarpus densiflorus	Fagaceae	tree/shrub	tree/shrub	Perennial	Evergreen	NA	m.out	NA	NA	NA	NA	Biotic	Bs	In	Biotic	Ab-s	Gr	USA	Forest	Tropical	Y	N	P4	non-defined mixed	non-defined mixed	Upland xeric	NA	NA	exhaustive sampling in patches (1/2 ha lowland)	843	microsatellites	8	Y	NA	NA	0.01	NA	NA	NA	-0.01	NA	0.61	4	Kinship coefficient	Loiselle et al 1995	<50 y	>50 y
9	10	Notholithocarpus densiflorus	Fagaceae	tree/shrub	tree/shrub	Perennial	Evergreen	NA	m.out	NA	NA	NA	NA	Biotic	Bs	In	Biotic	Ab-s	Gr	USA	Forest	Tropical	Y	N	P5	non-defined mixed	non-defined mixed	Upland xeric	NA	NA	exhaustive sampling in patches (1/2 ha lowland)	573	microsatellites	8	Y	NA	NA	0.011	NA	NA	NA	-0.03	NA	0.56	4	Kinship coefficient	Loiselle et al 1995	<50 y	>50 y
9	10	Notholithocarpus densiflorus	Fagaceae	tree/shrub	tree/shrub	Perennial	Evergreen	NA	m.out	NA	NA	NA	NA	Biotic	Bs	In	Biotic	Ab-s	Gr	USA	Forest	Tropical	Y	N	P6	non-defined mixed	non-defined mixed	Upland xeric	NA	NA	exhaustive sampling in patches (1/2 ha lowland)	651	microsatellites	8	Y	NA	NA	0.009	NA	NA	NA	-0.08	NA	0.58	4.1	Kinship coefficient	Loiselle et al 1995	<50 y	>50 y
11	12	Erythrophleum suaveolens	Fabaceae	tree/shrub	tree	Perennial	Evergreen	Hermaphrodite	mixed	SC	0.782	tm	NA	Biotic	Bs	In	Abiotic	Ab-s	Gr	Cameroon	Semi-evergreen evergreen rainforest	Tropical	Y	N	P1.1	adult	adult	Cameroon adults; never logged	1.72	ind/ha	max sampling in patch (47.5 y 100 ha) and 3-4 transects	177	microsatellites	9	Y	0.0554	NA	0.0061	0.0016	0.155	NA	NA	0.531	0.628	5.03	Kinship coefficient	Loiselle et al 1995	NA	NA
11	12	Erythrophleum suaveolens	Fabaceae	tree/shrub	tree	Perennial	Evergreen	Hermaphrodite	mixed	SC	0.818	tm	NA	Biotic	Bs	In	Abiotic	Ab-s	Gr	DRC	Semi-evergreen evergreen rainforest	Tropical	Y	N	P2.1	adult	adult	DRC adults; never logged	0.68	ind/ha	max sampling in patch (47.5 y 100 ha) and 3-4 transects	88	microsatellites	9	Y	0.0415	NA	0.0053	0.0012	0.119	NA	NA	0.512	0.581	5.07	Kinship coefficient	Loiselle et al 1995	NA	NA
13	14	Manikara maxima	Sapotaceae	tree/shrub	tree	Perennial	Evergreen	NA	m.out	NA	NA	NA	NA	Biotic	Bs	In	Biotic	Mix-l	Ba,Bi,Pr	Brazil	Atlantic forest	Tropical	Y	N	P1.1	adult	adult	NE Adults; large fragment	4.13	tallo/ha	(25 ha) patches de 10 ha.	43	microsatellites	5	Y	NA	NA	0.018	NA	NA	NA	0.11	0.55	0.63	NA	Multilocus relatedness coefficient; Kinship coefficient	Peakall & Smouse 2006; Loiselle et al 1995	uns	>30 y
13	14	Manikara maxima	Sapotaceae	tree/shrub	tree	Perennial	Evergreen	NA	m.out	NA	NA	NA	NA	Biotic	Bs	In	Biotic	Mix-l	Ba,Bi,Pr	Brazil	Atlantic forest	Tropical	Y	N	P2.1	adult	adult	UE Adults; large fragment	4	tallo/ha	(25 ha) patches de 10 ha.	40	microsatellites	5	Y	NA	NA	0	NA	NA	NA	-0.08	0.54	0.5	NA	Multilocus relatedness coefficient; Kinship coefficient	Peakall & Smouse 2006; Loiselle et al 1995	uns	>30 y
15	25	Vouacapoua americana	Fabaceae	tree/shrub	tree	Perennial	Semideciduous	Hermaphrodite	NA	NA	NA	NA	NA	Biotic	Bs	In	Biotic	T-s	Ro	French Guiane	Tropical forest	Tropical	Y	N	P1.1	non-defined mixed	non-defined mixed	Paracou	6.27	ind/ha	exhaustive trees dbh >10 cm	187	microsatellites	6	Y	0.13	NA	0.051	0.009	0.036	NA	NA	NA	NA	NA	Kinship coefficient	Hardy 2003	NA	NA
15	25	Vouacapoua americana	Fabaceae	tree/shrub	tree	Perennial	Semideciduous	Hermaphrodite	NA	NA	NA	NA	NA	Biotic	Bs	In	Biotic	T-s	Ro	French Guiane	Tropical forest	Tropical	Y	N	P2.1	non-defined mixed	non-defined mixed	Counami	4.16	ind/ha	exhaustive trees dbh >10 cm	1564	microsatellites	6	Y	0.058	NA	0.012	0.006	0.186	NA	NA	NA	NA	NA	Kinship coefficient	Hardy 2003	NA	NA
17	28	Fagus sylvatica	Fagaceae	tree/shrub	tree	Perennial	Deciduous	Monoecious	m.out	NA	NA	NA	NA	Abiotic	Ab	Wi	Abiotic	Ab-s	Gr	Spain	Temperate forest	Temperate	Y	N	P1	non-adult	juvenil	Bergueda	682.67	tree/ha	150 trees	150	AFLP	6	Y	NA	NA	0.0222	0.0013	NA	NA	NA	NA	NA	NA	Kinship coefficient	Hardy 2003	NA	uns
17	28	Fagus sylvatica	Fagaceae	tree/shrub	tree	Perennial	Deciduous	Monoecious	m.out	NA	NA	NA	NA	Abiotic	Ab	Wi	Abiotic	Ab-s	Gr	Spain	Temperate forest	Temperate	Y	N	P2	non-adult	juvenil	Vail d Aran	573.58	tree/ha	150 trees	150	AFLP	6	Y	NA	NA	0.0162	0.0014	NA	NA	NA	NA	NA	NA	Kinship coefficient	Hardy 2003	NA	uns
17	28	Fagus sylvatica	Fagaceae	tree/shrub	tree	Perennial	Deciduous	Monoecious	m.out	NA	NA	NA	NA	Abiotic	Ab	Wi	Abiotic	Ab-s	Gr	Spain	Temperate forest	Temperate	Y	N	P3	non-adult	juvenil	Ripolles	552.07	tree/ha	150 trees	150	AFLP	6	Y	NA	NA	0.0103	0.0009	NA	NA	NA	NA	NA	NA	Kinship coefficient	Hardy 2003	NA	uns
17	28	Fagus sylvatica	Fagaceae	tree/shrub	tree	Perennial	Deciduous	Monoecious	m.out	NA	NA	NA	NA	Abiotic	Ab	Wi	Abiotic	Ab-s	Gr	Spain	Temperate forest	Temperate	Y	N	P4	non-adult	juvenil	Montseny	542.14	tree/ha	150 trees	150	AFLP	6	Y	NA	NA	0.0054	0.0007	NA	NA	NA	NA	NA	NA	Kinship coefficient	Hardy 2003	NA	uns
19	30	Adansonia digitata	Malvaceae	tree/shrub	tree	Perennial	Deciduous	NA	m.out	NA	NA	NA	NA	Biotic	Bmx	Ba	Biotic	Mix-l	Ba	Republic of Benin	Savanna	Tropical	Y	N	P1	non-defined mixed	non-defined mixed	Benin	5	ind/km2	random sampling ind (15-29)	29	AFLP	5	Y	NA	NA	0.012	NA	NA	NA	NA	NA	0.3	NA	Kinship coefficient	Hardy 2003	0 y	uns
19	30	Adansonia digitata	Malvaceae	tree/shrub	tree	Perennial	Deciduous	NA	m.out	NA	NA	NA	NA	Biotic	Bmx	Ba	Biotic	Mix-l	Ba	Burkina Faso	Savanna	Tropical	Y	N	P10	non-defined mixed	non-defined mixed	Burkina Faso	6	ind/km2	random sampling ind (15-29)	26	AFLP	5	Y	NA	NA	0.049	NA	NA	NA	NA	NA	0.32	NA	Kinship coefficient	Hardy 2003	0 y	uns
19	30	Adansonia digitata	Malvaceae	tree/shrub	tree	Perennial	Deciduous	NA	m.out	NA	NA	NA	NA	Biotic	Bmx	Ba	Biotic	Mix-l	Ba	Republic of Ghana	Savanna	Tropical	Y	N	P4	non-defined mixed	non-defined mixed	Ghana	4	ind/km2	random sampling ind (15-29)	28	AFLP	5	Y	NA	NA	0.019	NA	NA	NA	NA	NA	0.32	NA	Kinship coefficient	Hardy 2003	0 y	uns
19	30	Adansonia digitata	Malvaceae	tree/shrub	tree	Perennial	Deciduous	NA	m.out	NA	NA	NA	NA	Biotic	Bmx	Ba	Biotic	Mix-l	Ba	Republic of Senegal	Savanna	Tropical	Y	N	P8	non-defined mixed	non-defined mixed	Senegal	7	ind/km2	random sampling ind (15-29)	26	AFLP	5	Y	NA	NA	0.011	NA	NA	NA	NA	NA	0.27	NA	Kinship coefficient	Hardy 2003	0 y	uns
19	30	Adansonia digitata	Malvaceae	tree/shrub	tree	Perennial	Deciduous	NA	m.out	NA	NA	NA	NA	Biotic	Bmx	Ba	Biotic	Mix-l	Ba	Burkina Faso	Savanna	Tropical	Y	N	P9	non-defined mixed	non-defined mixed	Burkina Faso	6	ind/km2	random sampling ind (15-29)	22	AFLP	5	Y	NA	NA	0.046	NA	NA	NA	NA	NA	0.32	NA	Kinship coefficient	Hardy 2003	0 y	uns
20	31	Schinus molle	Anacardiaceae	tree/shrub	tree	Perennial	Evergreen	NA	NA	NA	NA	NA	NA	Biotic	Bs	In	Mixed	Mix-l	Bi, MMa	Brazil	Savanna	Tropical	Y	N	P1	adult	adult	DP	1.55	tree/ha	27-32 adults, aprox. 70-95% adults	30	AFLP	2	Y	0.0405	-0.0086	0.0089	NA	NA	NA	NA	NA	0.18	NA	Kinship coefficient	Hardy 2003	0 y	uns
20	31	Schinus molle	Anacardiaceae	tree/shrub	tree	Perennial	Evergreen	NA	NA	NA	NA	NA	NA	Biotic	Bs	In	Mixed	Mix-l	Bi, MMa	Brazil	Savanna	Tropical	Y	N	P2	adult	adult	BG	0.16	tree/ha	27-32 adults, aprox. 70-95% adults	30	AFLP	2	Y	0.0526	-0.0175	0.0185	NA	NA	NA	NA	NA	0.23	NA	Kinship coefficient	Hardy 2003	0 y	uns
20	31	Schinus molle	Anacardiaceae	tree/shrub	tree	Perennial	Evergreen	NA	NA	NA	NA	NA	NA	Biotic	Bs	In	Mixed	Mix-l	Bi, MMa	Brazil	Savanna	Tropical	Y	N	P3	adult	adult	SG	32.67	tree/ha	27-32 adults, aprox. 70-95% adults	27	AFLP	2	Y	0.0594	-0.0257	0.0273	NA	NA	NA	NA	NA	0.16	NA	Kinship coefficient	Hardy 2003	0 y	uns
20	31	Schinus molle	Anacardiaceae	tree/shrub	tree	Perennial	Evergreen	NA	NA	NA	NA	NA	NA	Biotic	Bs	In	Mixed	Mix-l	Bi, MMa	Brazil	Savanna	Tropical	Y	N	P4	adult	adult	SL	3.69	tree/ha	27-32 adults, aprox. 70-95% adults	32	AFLP	2	Y	0.0618	-0.0144	0.0154	NA	NA	NA	NA	NA	0.14	NA	Kinship coefficient	Hardy 2003	0 y	uns
20	31	Schinus molle	Anacardiaceae	tree/shrub	tree	Perennial	Evergreen	NA	NA	NA	NA	NA	NA	Biotic	Bs	In	Mixed	Mix-l	Bi, MMa	Brazil	Savanna	Tropical	Y	N	P5	adult	adult	MV	0.76	tree/ha	27-32 adults, aprox. 70-95% adults	32	AFLP	2	Y	0.053	-0.0091	0.0096	NA	NA	NA	NA	NA	0.17	NA	Kinship coefficient	Hardy 2003	0 y	uns
20	31	Schinus molle	Anacardiaceae	tree/shrub	tree	Perennial	Evergreen	NA	NA	NA	NA	NA	NA	Biotic	Bs	In	Mixed	Mix-l	Bi, MMa	Brazil	Savanna	Tropical	Y	N	P6	adult	adult	AL	31.75	tree/ha	27-32 adults, aprox. 70-95% adults	32	AFLP	2	Y	0.0347	-0.0085	0.0089	NA	NA	NA	NA	NA	0.13	NA	Kinship coefficient	Hardy 2003	0 y	uns
20	31	Schinus molle	Anacardiaceae	tree/shrub	tree	Perennial	Evergreen	NA	NA	NA	NA	NA	NA	Biotic	Bs	In	Mixed	Mix-l	Bi, MMa	Brazil	Savanna	Tropical	Y	N	P7	adult	adult	CS	2.52	tree/ha	27-32 adults, aprox. 70-95% adults	31	AFLP	2	Y	0.0377	-0.0141	0.0146	NA	NA	NA	NA	NA	0.1	NA	Kinship coefficient	Hardy 2003	0 y	uns
20	31	Schinus molle	Anacardiaceae	tree/shrub	tree	Perennial	Evergreen	NA	NA	NA	NA	NA	NA	Biotic	Bs	In	Mixed	Mix-l	Bi, MMa	Brazil	Savanna	Tropical	Y	N	P8	adult	adult	VN	198.02	tree/ha	27-32 adults, aprox. 70-95% adults	32	AFLP	2	Y	0.0842	-0.036	0.0393	NA	NA	NA	NA	NA	0.06	NA	Kinship coefficient	Hardy 2003	0 y	uns
20	31	Schinus molle	Anacardiaceae	tree/shrub	tree	Perennial	Evergreen	NA	NA	NA	NA	NA	NA	Biotic	Bs	In	Mixed	Mix-l	Bi, MMa	Brazil	Savanna	Tropical	Y	N	P9	adult	adult	QI	90.17	tree/ha	27-32 adults, aprox. 70-95% adults	32	AFLP	2	Y	0.0977	-0.044	0.0487	NA	NA	NA	NA	NA	0.2	NA	Kinship coefficient	Hardy 2003	0 y	uns
21	33	Quercus ellipsoidalis	Fagaceae	tree/shrub	tree	Perennial	Deciduous	NA	m.out	NA	NA	NA	NA	Abiotic	Ab	Wi	Mixed	Ab-s	Gr	USA	Temperate forest	Temperate	Y	N	P1	non-defined mixed	non-defined mixed	CNF-QE Man,DBH>10cm	NA	NA	intensive	40	microsatellites	15	Y	0.022	-0.006	0.006	NA	NA	NA	0.091	0.692	0.777	12	Moran's I Kinship coefficient	Loiselle et al 1995	<10 y	>100 y
21	33	Quercus ellipsoidalis	Fagaceae	tree/shrub	tree	Perennial	Deciduous	NA	m.out	NA	NA	NA	NA	Abiotic	Ab	Wi	Mixed	Ab-s	Gr	USA	Temperate forest	Temperate	Y	N	P2	non-defined mixed	non-defined mixed	FC-C Man, DBH>10cm	NA	NA	intensive	50	microsatellites	15	Y	0.02	-0.005	0.005	NA	NA	NA	0.083	0.69	0.767	11	Moran's I Kinship coefficient	Loiselle et al 1995	0 y	>100 y
21	33	Quercus ellipsoidalis	Fagaceae	tree/shrub	tree	Perennial	Deciduous	NA	m.out	NA	NA	NA	NA	Abiotic	Ab	Wi	Mixed	Ab-s	Gr	USA	Temperate forest	Temperate	Y	N	P3	non-defined mixed	non-defined mixed	FC-E Man, DBH>10cm	NA	NA	intensive	47	microsatellites	15	Y	0.023	-0.014	0.014	NA	NA	NA	0.214	0.59	0.749	10	Moran's I Kinship coefficient	Loiselle et al 1995	0 y	>100 y
21	33	Quercus ellipsoidalis	Fagaceae	tree/shrub	tree	Perennial	Deciduous	NA	m.out	NA	NA	NA	NA	Abiotic	Ab	Wi	Mixed	Ab-s	Gr	USA	Temperate forest	Temperate	Y	N	P4	non-defined mixed	non-defined mixed	NNF-QE Man, DBH>10cm	NA	NA	intensive	39	microsatellites	15	Y	0.027	-0.017	0.017	NA	NA	NA	0.139	0.711	0.801	14	Moran's I Kinship coefficient	Loiselle et al 1995	<10 y	>100 y
21	32	Quercus rubra	Fagaceae	tree/shrub	tree	Perennial	Deciduous	NA	m.out	NA	NA	NA	NA	Abiotic	Ab	Wi	Mixed	Ab-s	Gr	USA	Temperate forest	Temperate	Y	N	P5	non-defined mixed	non-defined mixed	HMR-IH UnM, DBH>10cm	NA	NA	exhaustive	76	microsatellites	15	Y	0.026	-0.009	0.009	NA	NA	NA	0.08	0.698	0.778	12	Moran's I Kinship coefficient	Loiselle et al 1995	>70 y	>100 y
21	32	Quercus rubra	Fagaceae	tree/shrub	tree	Perennial	Deciduous	NA	m.out	NA	NA	NA	NA	Abiotic	Ab	Wi	Mixed	Ab-s	Gr	USA	Temperate forest	Temperate	Y	N	P6	non-defined mixed	non-defined mixed	HMR-LP UnM, DBH>10cm	NA	NA	intensive	52	microsatellites	15	Y	0.013	-0.002	0.002	NA	NA	NA	0.12	0.666	0.78	13	Moran's I Kinship coefficient	Loiselle et al 1995	>70 y	>100 y
21	32	Quercus rubra	Fagaceae	tree/shrub	tree	Perennial	Deciduous	NA	m.out	NA	NA	NA	NA	Abiotic	Ab	Wi	Mixed	Ab-s	Gr	USA	Temperate forest	Temperate	Y	N	P8	non-defined mixed	non-defined mixed	PM-QR UnM, DBH>10cm	NA	NA	intensive	40	microsatellites	15	Y	0.016	-0.006	0.006	NA	NA	NA	0.105	0.635	0.723	12	Moran's I Kinship coefficient	Loiselle et al 1995	>60 y	>100 y
21	32	Quercus rubra	Fagaceae	tree/shrub	tree	Perennial	Deciduous	NA	m.out	NA	NA	NA	NA	Abiotic	Ab	Wi	Mixed	Ab-s	Gr	USA	Temperate forest	Temperate	Y	N	P2	non-defined mixed	non-defined mixed	FC-A Man,DBH>10cm	NA	NA	exhaustive	48	microsatellites	15	Y	0.016	-0.007	0.007	NA	NA	NA	0.144	0.669	0.805	11	Moran's I Kinship coefficient	Loiselle et al 1995	<10 y	>100 y
21	32	Quercus rubra	Fagaceae	tree/shrub	tree	Perennial	Deciduous	NA	m.out	NA	NA	NA	NA	Abiotic	Ab	Wi	Mixed	Ab-s	Gr	USA	Temperate forest	Temperate	Y	N	P3	non-defined mixed	non-defined mixed	FC-B Man, DBH>10cm	NA	NA	exhaustive	48	microsatellites	15	Y	0.017	-0.004	0.004	NA	NA	NA	0.15	0.652	0.787	12	Moran's I Kinship coefficient	Loiselle et al 1995	0 y	>100 y
23	35	Polygala reinii	Polygalaceae	herb	herb	Perennial	NA	NA	m.out	NA	NA	NA	NA	Biotic	Bs	In	Biotic	T-s	An	Japan	Forest	Temperate	Y	N	P1.a	non-defined mixed	non-defined mixed	IK1	NA	NA	all ind	156	Allozymes	10	Y	NA	NA	0.026	NA	0.014	NA	NA	NA	0.168	NA	Kinship coefficient	Loiselle et al 1995	uns	uns
23	35	Polygala reinii	Polygalaceae	herb	herb	Perennial	NA	NA	m.out	NA	NA	NA	NA	Biotic	Bs	In	Biotic	T-s	An	Japan	Forest	Temperate	Y	N	P1.b	non-defined mixed	non-defined mixed	IK2	NA	NA	all ind	60	Allozymes	10	Y	NA	NA	0.025	NA	-0.055	NA	NA	NA	0.17	NA	Kinship coefficient	Loiselle et al 1995	uns	uns
25	37	Fagus sylvatica	Fagaceae	tree/shrub	tree	Perennial	Deciduous	Hermaphrodite	m.out	NA	NA	NA	0.01	Abiotic	Ab	Wi	Abiotic	Ab-s	Gr	France	Pine forest, Fagus forest	Temperate	Y	N	P1.1	adult	adult	FS1 adult; recolonization	50	tree/ha	exhaustive sampling of adults in patches.	96	microsatellites	11	Y	0.0821	NA	0.0218	0.0046	NA	NA	NA	NA	NA	NA	Kinship coefficient	Loiselle et al 1995	uns	uns
25	37	Fagus sylvatica	Fagaceae	tree/shrub	tree	Perennial	Deciduous	Hermaphrodite	m.out	NA	NA	NA	0.04	Abiotic	Ab	Wi	Abiotic	Ab-s	Gr	France	Pine forest, Fagus forest	Temperate	Y	N	P2.1	adult	adult	FS2 adult; recolonization	19	tree/ha	exhaustive sampling of adults in patches.	50	microsatellites	11	Y	0.0785	NA	0.0354	0.0076	NA	NA	NA	NA	NA	NA	Kinship coefficient	Loiselle et al 1995	uns	uns
25	37	Fagus sylvatica	Fagaceae	tree/shrub	tree	Perennial	Deciduous	Hermaphrodite	m.out	NA	NA	NA	0.03	Abiotic	Ab	Wi	Abiotic	Ab-s	Gr	France	Pine forest, Fagus forest	Temperate	Y	N	P3.1	adult	adult	FS3 adult; old	44	tree/ha	exhaustive sampling of adults in patches.	350	microsatellites	5	Y	0.0577		0.0087	0.0012	NA	NA	NA	NA	NA	NA	Kinship coefficient	Loiselle et al 1995	uns	<20 y
31	48	Ceratiola ericoides	Empetraceae	tree/shrub	shrub	Perennial	Evergreen	Dioecious	m.out	NA	NA	NA	NA	Abiotic	Ab	Wi	Mixed	Ab-s	Gr	USA	Shrubland	Tropical	Y	N	P1	defined mixed	defined mixed	CBK smaller population	NA	NA	exhaustive sampling	146	Allozymes	4	Y	NA	NA	0.0038	NA	NA	NA	NA	NA	0.059	NA	multiallelic codominant multilocus	Smouse & Peakall 1999	>10 y	>10 y
31	48	Ceratiola ericoides	Empetraceae	tree/shrub	shrub	Perennial	Evergreen	Dioecious	m.out	NA	NA	NA	NA	Abiotic	Ab	Wi	Mixed	Mix-l	Bi	USA	Shrubland	Tropical	Y	N	P2	defined mixed	defined mixed	FTG	NA	NA	exhaustive sampling	500	Allozymes	4	Y	NA	NA	0.0411	NA	NA	NA	NA	NA	0.015	NA	multiallelic codominant multilocus	Smouse & Peakall 1999	0 y	<40 y
32	49	Castanopsis sclerophylla	Fagaceae	tree/shrub	tree	Perennial	Evergreen	Monoecious	m.out	NA	NA	NA	NA	Abiotic	Ab	Wi	Abiotic	Ab-s	Gr	China	Subtropical evergreen forest	Tropical	Y	Y	P2.prom	defined mixed	defined mixed	Laoshan Island pre; 875 ha; moderadamente fragmentado	NA	NA	exhaustive sampling in patches. Subpatches 20m from border	257	microsatellites	8	Y	NA	-0.0083	0.0084	NA	NA	NA	0.11	0.545	0.61	7.35	Kinship coefficient	Loiselle et al. 1995	uns	>50 y
32	49	Castanopsis sclerophylla	Fagaceae	tree/shrub	tree	Perennial	Evergreen	Monoecious	m.out	NA	NA	NA	NA	Abiotic	Ab	Wi	Abiotic	Ab-s	Gr	China	Subtropical evergreen forest	Tropical	Y	Y	P3.prom	defined mixed	defined mixed	Xianshan Peninsula post; continental area, continuous forest >2500 ha	NA	NA	exhaustive sampling in patches. Subpatches 20m from border	307	microsatellites	8	Y	NA	-0.0054	0.0054	NA	NA	NA	0.167	0.525	0.63	7.78	Kinship coefficient	Loiselle et al. 1995	uns	>50 y
42	64	Primula vulgaris	Primulaceae	herb	herb	Perennial	Evergreen	Hermaphrodite	m.out	SI.distily	NA	NA	NA	Biotic	Bs	In	Abiotic	Ab-s	Au	Belgium	Moist deciduous forest	Temperate	Y	N	P1	adult	adult	Vakeleie	NA	NA	reproductive ind (% pop)	92	Allozymes	15	Y	0.06	-0.0123	0.013	NA	NA	NA	0.00275	0.05925	0.05975	1.1725	Kinship coefficient	Loiselle et al 1995	0 y	uns
42	64	Primula vulgaris	Primulaceae	herb	herb	Perennial	Evergreen	Hermaphrodite	m.out	SI.distily	NA	NA	NA	Biotic	Bs	In	Abiotic	Ab-s	Au	Belgium	Moist deciduous forest	Temperate	Y	N	P2	adult	adult	Pratboos	NA	NA	reproductive ind (% pop)	66	Allozymes	15	Y	0.086	-0.0149	0.016	NA	NA	NA	0.258	0.0476667	0.0633333	1.19	Kinship coefficient	Loiselle et al 1995	0 y	uns
42	64	Primula vulgaris	Primulaceae	herb	herb	Perennial	Evergreen	Hermaphrodite	m.out	SI.distily	NA	NA	NA	Biotic	Bs	In	Abiotic	Ab-s	Au	Belgium	Moist deciduous forest	Temperate	Y	N	P3	adult	adult	Merkenvelde	NA	NA	reproductive ind (% pop)	52	Allozymes	15	Y	0.052	-0.0118	0.012	NA	NA	NA	0.083	0.058	0.063	1.19	Kinship coefficient	Loiselle et al 1995	0 y	uns
44	66	Primula veris	Primulaceae	herb	herb	Perennial	Evergreen	Hermaphrodite	m.out	SI.distily	NA	NA	NA	Biotic	Bs	In	Abiotic	Ab-s	Au	Belgium	Grassland	Temperate	Y	N	P1	adult	adult	Moeren (WH)	0.82	NA	flowering ind in transects	75	Allozymes	13	Y	0.018	-0.0138	0.014	NA	0.344	NA	NA	NA	NA	NA	Kinship coefficient	Loiselle et al 1995	0 y	decades
44	66	Primula veris	Primulaceae	herb	herb	Perennial	Evergreen	Hermaphrodite	m.out	SI.distily	NA	NA	NA	Biotic	Bs	In	Abiotic	Ab-s	Au	Belgium	Grassland	Temperate	Y	N	P2	adult	adult	Pervijze (WH)	9.29	NA	flowering ind in transects	75	Allozymes	13	Y	0.058	-0.0264	0.028	NA	0.295	NA	NA	NA	NA	NA	Kinship coefficient	Loiselle et al 1995	0 y	decades
44	66	Primula veris	Primulaceae	herb	herb	Perennial	Evergreen	Hermaphrodite	m.out	SI.distily	NA	NA	NA	Biotic	Bs	In	Abiotic	Ab-s	Au	Belgium	Grassland	Temperate	Y	N	P3	adult	adult	Veurs (VR)	15.2	NA	flowering ind in 3 transects	75	Allozymes	13	Y	0.059	-0.0092	0.01	NA	0.231	NA	NA	NA	NA	NA	Kinship coefficient	Loiselle et al 1995	0 y	decades
46	70	Aucoumea klaineana	Burseraceae	tree/shrub	tree	Perennial	Evergreen	Dioecious	m.out	NA	NA	NA	NA	Biotic	Bs	In	Abiotic	Ab-l	Wi	Gabon	Tropical deciduous rainforest	Tropical	Y	N	P2	non-adult	juvenil	Boumango	NA	NA	juvenile trees on recent roads	88	microsatellites	10	Y	0.0782	-0.0234	0.0122	0.0073	NA	NA	0.043	0.362	0.376	NA	Kinship coeffcient	Loiselle et al 1995	0 y	uns
46	70	Aucoumea klaineana	Burseraceae	tree/shrub	tree	Perennial	Evergreen	Dioecious	m.out	NA	NA	NA	NA	Biotic	Bs	In	Abiotic	Ab-l	Wi	Gabon	Tropical deciduous rainforest	Tropical	Y	N	P3	non-adult	juvenil	Okondja	NA	NA	juvenile trees on recent roads	96	microsatellites	10	Y	0.037	-0.0106	0.0138	0.0071	NA	NA	0.034	0.407	0.419	NA	Kinship coeffcient	Loiselle et al 1995	0 y	uns
46	70	Aucoumea klaineana	Burseraceae	tree/shrub	tree	Perennial	Evergreen	Dioecious	m.out	NA	NA	NA	NA	Biotic	Bs	In	Abiotic	Ab-l	Wi	Gabon	Tropical deciduous rainforest	Tropical	Y	N	P4	non-adult	juvenil	Zomoko	NA	NA	juvenile trees on recent roads	114	microsatellites	10	Y	0.0535	-0.0099	0.0138	0.0055	NA	NA	0.088	0.511	0.553	NA	Kinship coeffcient	Loiselle et al 1995	0 y	uns
46	70	Aucoumea klaineana	Burseraceae	tree/shrub	tree	Perennial	Evergreen	Dioecious	m.out	NA	NA	NA	NA	Biotic	Bs	In	Abiotic	Ab-l	Wi	Gabon	Tropical deciduous rainforest	Tropical	Y	N	P5	non-adult	juvenil	Foret des Abeilles	NA	NA	juvenile trees on recent roads	60	microsatellites	10	Y	0.0382	-0.0153	0.017	0.0072	NA	NA	0.031	0.507	0.518	NA	Kinship coeffcient	Loiselle et al 1995	0 y	uns
46	70	Aucoumea klaineana	Burseraceae	tree/shrub	tree	Perennial	Evergreen	Dioecious	m.out	NA	NA	NA	NA	Biotic	Bs	In	Abiotic	Ab-l	Wi	Gabon	Tropical deciduous rainforest	Tropical	Y	N	P6	non-adult	juvenil	Ovan	NA	NA	juvenile trees on recent roads	117	microsatellites	10	Y	0.0678	-0.01	0.0171	0.0029	NA	NA	0.031	0.511	0.525	NA	Kinship coeffcient	Loiselle et al 1995	0 y	uns
54	78	Pinus halepensis	Pinaceae	tree/shrub	tree	Perennial	Evergreen	Monoecious	NA	NA	NA	NA	NA	Abiotic	Ab	Wi	Abiotic	Ab-l	Wi	Spain	Mediterranean forest	Temperate	Y	N	P1.2	adult	adult	Alzira	NA	NA	Non intensive sampling of adults	39	SNP	251	Y	NA	-0.0068	0.0068	NA	NA	NA	0.027	NA	0.29	NA	Kinship coeffcient	Loiselle et al. 1995	<20 y	<40 y
54	78	Pinus halepensis	Pinaceae	tree/shrub	tree	Perennial	Evergreen	Monoecious	NA	NA	NA	NA	NA	Abiotic	Ab	Wi	Abiotic	Ab-l	Wi	Spain	Mediterranean forest	Temperate	Y	N	P2.2	adult	adult	Cabanes	NA	NA	Non intensive sampling of adults	31	SNP	251	Y	NA	-0.0156	0.016	NA	NA	NA	0.083	NA	0.244	NA	Kinship coeffcient	Loiselle et al. 1995	<20 y	<40 y
54	78	Pinus halepensis	Pinaceae	tree/shrub	tree	Perennial	Evergreen	Monoecious	NA	NA	NA	NA	NA	Abiotic	Ab	Wi	Abiotic	Ab-l	Wi	Spain	Mediterranean forest	Temperate	Y	N	P3.2	adult	adult	Serra Calderona	NA	NA	Non intensive sampling of adults	64	SNP	251	Y	NA	-0.0107	0.0112	NA	NA	NA	0.071	NA	0.3	NA	Kinship coeffcient	Loiselle et al. 1995	<20 y	<40 y
54	78	Pinus halepensis	Pinaceae	tree/shrub	tree	Perennial	Evergreen	Monoecious	NA	NA	NA	NA	NA	Abiotic	Ab	Wi	Abiotic	Ab-l	Wi	Spain	Mediterranean forest	Temperate	Y	N	P4.1	adult	adult	Eslida	NA	NA	Non intensive sampling of adults	67	microsatellites	9	Y	NA	-0.0104	0.0109	NA	NA	NA	-0.006	NA	0.359	2.606	Kinship coeffcient	Loiselle et al. 1995	<20 y	<40 y
54	78	Pinus halepensis	Pinaceae	tree/shrub	tree	Perennial	Evergreen	Monoecious	NA	NA	NA	NA	NA	Abiotic	Ab	Wi	Abiotic	Ab-l	Wi	Spain	Mediterranean forest	Temperate	Y	N	P4.2	adult	adult	Eslida	NA	NA	Non intensive sampling of adults	67	SNP	251	Y	NA	-0.01	0.0104	NA	NA	NA	0.054	NA	0.266	NA	Kinship coeffcient	Loiselle et al. 1995	<20 y	<40 y
54	78	Pinus halepensis	Pinaceae	tree/shrub	tree	Perennial	Evergreen	Monoecious	NA	NA	NA	NA	NA	Abiotic	Ab	Wi	Abiotic	Ab-l	Wi	Spain	Mediterranean forest	Temperate	Y	N	P5.2	adult	adult	Serra d Irta	NA	NA	Non intensive sampling of adults	39	SNP	251	Y	NA	-0.002	0.002	NA	NA	NA	0.036	NA	0.28	NA	Kinship coeffcient	Loiselle et al. 1995	<20 y	<40 y
54	78	Pinus halepensis	Pinaceae	tree/shrub	tree	Perennial	Evergreen	Monoecious	NA	NA	NA	NA	NA	Abiotic	Ab	Wi	Abiotic	Ab-l	Wi	Spain	Sclerophyllous semideciduous forests	Temperate	Y	N	P6.1	adult	adult	Montan	NA	NA	Non intensive sampling of adults	31	microsatellites	9	Y	NA	-0.0163	0.0169	NA	NA	NA	0.043	NA	0.395	3.23	Kinship coeffcient	Loiselle et al. 1995	<20 y	<40 y
54	78	Pinus halepensis	Pinaceae	tree/shrub	tree	Perennial	Evergreen	Monoecious	NA	NA	NA	NA	NA	Abiotic	Ab	Wi	Abiotic	Ab-l	Wi	Spain	Sclerophyllous semideciduous forests	Temperate	Y	N	P6.2	adult	adult	Montan	NA	NA	Non intensive sampling of adults	31	SNP	251	Y	NA	-0.0137	0.0143	NA	NA	NA	0.065	NA	0.28	NA	Kinship coeffcient	Loiselle et al. 1995	<20 y	<40 y
57	81	Pyrus bourgaeana	Rosaceae	tree/shrub	tree	Perennial	Deciduous	Monoecious	m.out	SI.gam.prob	NA	NA	NA	Biotic	Bs	In	Biotic	Mix-l	MMa, Un	Spain	Mediterranean landscape	Temperate	Y	N	P1	adult	adult	RV genet	0.089	ind/ha	exhaustive reproductive ind	40	microsatellites	7	Y	NA	NA	0.08	NA	NA	NA	NA	NA	NA	NA	Kinship coefficient	Loiselle et al 1995	uns	uns
57	81	Pyrus bourgaeana	Rosaceae	tree/shrub	tree	Perennial	Deciduous	Monoecious	m.out	SI.gam.prob	NA	NA	NA	Biotic	Bs	In	Biotic	Mix-l	MMa, Un	Spain	Mediterranean landscape	Temperate	Y	N	P2	adult	adult	MG genet	0.396	ind/ha	exhaustive reproductive ind	38	microsatellites	8	Y	NA	NA	0.02	NA	NA	NA	NA	NA	NA	NA	Kinship coefficient	Loiselle et al 1995	uns	uns
64	88	Orchis purpurea	Orchidaceae	herb	herb	Perennial	Deciduous	NA	m.out	NA	NA	NA	NA	Biotic	Bs	In	Abiotic	Ab-l	Wi	Belgium	Forest	Temperate	Y	N	P1.1	adult	adult	adults	0.136	ind/m2	exhaustive	144	AFLP	3	Y	0.0391	-0.0195	0.0195	NA	NA	NA	NA	NA	0.2069	NA	Kinship coefficient	Hardy 2003	<20 y	>20 y
64	88	Orchis purpurea	Orchidaceae	herb	herb	Perennial	Deciduous	NA	m.out	NA	NA	NA	NA	Biotic	Bs	In	Abiotic	Ab-l	Wi	Belgium	Grassland	Temperate	Y	N	P2.1	adult	adult	adults	0.459	ind/m2	exhaustive	78	AFLP	3	Y	0.0405	-0.0239	0.0249	NA	NA	NA	NA	NA	0.2117	NA	Kinship coefficient	Hardy 2003	<20 y	>20 y
65	89	Orchis mascula	Orchidaceae	herb	herb	Perennial	NA	NA	m.out	NA	NA	NA	NA	Biotic	Bs	In	Abiotic	Ab-l	Wi	Belgium	Forest	Temperate	Y	N	P1.1	adult	adult	S1 adult	NA	NA	exhaustive in plot	77	AFLP	4	Y	0.213	-0.0125	0.0128	NA	NA	NA	NA	NA	0.1544	NA	Kinship coefficient	Hardy 2003	>30 y	uns
65	89	Orchis mascula	Orchidaceae	herb	herb	Perennial	NA	NA	m.out	NA	NA	NA	NA	Biotic	Bs	In	Abiotic	Ab-l	Wi	Belgium	Forest	Temperate	Y	N	P2.1	adult	adult	S2 adult	NA	NA	exhaustive in plot	94	AFLP	4	Y	0.0143	-0.0093	0.0095	NA	NA	NA	NA	NA	0.153	NA	Kinship coefficient	Hardy 2003	>30 y	uns
73	97	Prunus serotina	Rosaceae	tree/shrub	tree	Perennial	Deciduous	NA	m.out	SI	NA	NA	NA	Biotic	Bs	In	Biotic	Mix-l	Bi	Poland	Temperate forest	Temperate	Y	N	P2	adult	adult	colonizacion	0.68		transects in star	180	microsatellites	8	Y	0.0143	-0.00672	0.0068	NA	NA	NA	0.019	0.681	0.691	10.625	Kinship coefficient	Loiselle et al 1995	>60 y	since 1960
73	97	Prunus serotina	Rosaceae	tree/shrub	tree	Perennial	Deciduous	NA	m.out	SI	NA	NA	NA	Biotic	Bs	In	Biotic	Mix-l	Bi	Poland	Temperate forest	Temperate	Y	N	P3	adult	adult	established population	1.82		transects in star	446	microsatellites	8	Y	0.0119	-0.00542	0.0054	NA	NA	NA	0.013	0.65	0.657	10	Kinship coefficient	Loiselle et al 1995	>60 y	since 1960
73	97	Prunus serotina	Rosaceae	tree/shrub	tree	Perennial	Deciduous	NA	m.out	SI	NA	NA	NA	Biotic	Bs	In	Biotic	Mix-l	Bi	Poland	Temperate forest	Temperate	Y	N	P4	adult	adult	established population	0.84		transects in star	205	microsatellites	8	Y	0.0232	-0.00648	0.0066	NA	NA	NA	0.108	0.606	0.674	11.12	Kinship coefficient	Loiselle et al 1995	>60 y	since 1960
75	99	Syagrus romanzoffiana	Arecaceae	tree/shrub	tree	Perennial	Evergreen	Monoecious	m.out	NA	NA	NA	0	Biotic	Bs	In	Biotic	Mix-l	Un	Argentina	Atlantic forest	Tropical	Y	N	P5	non-adult	seedling	58600	NA	NA	quadrant/exhaustive	52	microsatellites	9	Y	0.078	-0.009	0.009	NA	NA	NA	0.053	NA	0.54	5.61	Kinship coefficient	Loiselle et al 1995	uns	NA
75	99	Syagrus romanzoffiana	Arecaceae	tree/shrub	tree	Perennial	Evergreen	Monoecious	m.out	NA	NA	NA	0	Biotic	Bs	In	Biotic	Mix-l	Un	Argentina	Atlantic forest	Tropical	Y	N	P6	non-adult	seedling	58600	NA	NA	quadrant/exhaustive	52	microsatellites	9	Y	0.025	-0.008	0.008	NA	NA	NA	0.055	NA	0.55	6.36	Kinship coefficient	Loiselle et al 1995	uns	NA
75	99	Syagrus romanzoffiana	Arecaceae	tree/shrub	tree	Perennial	Evergreen	Monoecious	m.out	NA	NA	NA	0	Biotic	Bs	In	Biotic	Mix-l	Un	Argentina	Atlantic forest	Tropical	Y	N	P7	non-adult	seedling	58600	NA	NA	quadrant/exhaustive	51	microsatellites	9	Y	-0.024	-0.024	0.026	NA	NA	NA	0.04	NA	0.52	5.61	Kinship coefficient	Loiselle et al 1995	uns	NA
75	99	Syagrus romanzoffiana	Arecaceae	tree/shrub	tree	Perennial	Evergreen	Monoecious	m.out	NA	NA	NA	0.01	Biotic	Bs	In	Biotic	Mix-l	Un	Argentina	Atlantic forest	Tropical	Y	N	P1	non-adult	seedling	90 ha	NA	NA	quadrant/exhaustive	52	microsatellites	9	Y	0.126	-0.027	0.031	NA	NA	NA	0.008	NA	0.53	5.38	Kinship coefficient	Loiselle et al 1995	NA	< 40 y
75	99	Syagrus romanzoffiana	Arecaceae	tree/shrub	tree	Perennial	Evergreen	Monoecious	m.out	NA	NA	NA	0.01	Biotic	Bs	In	Biotic	Mix-l	Un	Argentina	Atlantic forest	Tropical	Y	N	P2	non-adult	seedling	150	NA	NA	quadrant/exhaustive	52	microsatellites	9	Y	0.07	-0.008	0.008	NA	NA	NA	0.006	NA	0.56	5.42	Kinship coefficient	Loiselle et al 1995	NA	< 40 y
75	99	Syagrus romanzoffiana	Arecaceae	tree/shrub	tree	Perennial	Evergreen	Monoecious	m.out	NA	NA	NA	0.01	Biotic	Bs	In	Biotic	Mix-l	Un	Argentina	Atlantic forest	Tropical	Y	N	P3	non-adult	seedling	25	NA	NA	quadrant/exhaustive	52	microsatellites	9	Y	0.102	-0.029	0.032	NA	NA	NA	-0.008	NA	0.53	5.7	Kinship coefficient	Loiselle et al 1995	NA	< 40 y
77	101	Thuja occidentalis	Cupressaceae	tree/shrub	tree	Perennial	Evergreen	Monoecious	mixed	NA	NA	NA	0.54	Abiotic	Ab	Wi	Abiotic	Ab-l	Wi	Canada	Coniferous forest	Temperate	Y	N	P1	non-defined mixed	non-defined mixed	NA	46.72	tree/ha	intensive	100	microsatellites	6	Y	0.047	-0.017	0.018	NA	0.007	NA	NA	0.64	0.662	10.08	Kinship coefficient	NA	uns	NA
77	101	Thuja occidentalis	Cupressaceae	tree/shrub	tree	Perennial	Evergreen	Monoecious	mixed	NA	NA	NA	0.54	Abiotic	Ab	Wi	Abiotic	Ab-l	Wi	Canada	Coniferous forest	Temperate	Y	N	P2	non-defined mixed	non-defined mixed	NA	58.82	tree/ha	intensive	100	microsatellites	6	Y	0.015	-0.009	0.009	NA	-0.025	NA	NA	0.64	0.64	16.68	Kinship coefficient	NA	uns	NA
77	101	Thuja occidentalis	Cupressaceae	tree/shrub	tree	Perennial	Evergreen	Monoecious	mixed	NA	NA	NA	0.54	Abiotic	Ab	Wi	Abiotic	Ab-l	Wi	Canada	Coniferous forest	Temperate	Y	N	P3	non-defined mixed	non-defined mixed	NA	18.2	tree/ha	intensive	100	microsatellites	6	Y	0.045	-0.0015	0.016	NA	0.05	NA	NA	0.57	0.57	8.42	Kinship coefficient	NA	NA	long time
77	101	Thuja occidentalis	Cupressaceae	tree/shrub	tree	Perennial	Evergreen	Monoecious	mixed	NA	NA	NA	0.54	Abiotic	Ab	Wi	Abiotic	Ab-l	Wi	Canada	Coniferous forest	Temperate	Y	N	P4	non-defined mixed	non-defined mixed	NA	24	tree/ha	intensive	94	microsatellites	6	Y	0.07	-0.0029	0.031	NA	0.044	NA	NA	0.505	0.505	7.66	Kinship coefficient	NA	NA	long time
79	103	Acacia aroma	Fabaceae	tree/shrub	tree	Perennial	Evergreen	NA	m.out	NA	NA	NA	NA	Biotic	Bs	In	Biotic	Mix-l	Un	Argentina	Dry forest	Tropical	Y	N	P1	adult	adult	LA	NA	NA	intensive	50	AFLP	4	Y	0.04	-0.01	0.02	NA	NA	NA	NA	NA	0.21	NA	Kinship coefficient	NA	NA	>100 y
79	103	Acacia aroma	Fabaceae	tree/shrub	tree	Perennial	Evergreen	NA	m.out	NA	NA	NA	NA	Biotic	Bs	In	Biotic	Mix-l	Un	Argentina	Dry forest	Tropical	Y	N	P3	adult	adult	RO	NA	NA	intensive	22	AFLP	4	Y	0.05	-0.05	0.05	NA	NA	NA	NA	NA	0.21	NA	Kinship coefficient	NA	NA	>100 y
79	103	Acacia aroma	Fabaceae	tree/shrub	tree	Perennial	Evergreen	NA	m.out	NA	NA	NA	NA	Biotic	Bs	In	Biotic	Mix-l	Un	Argentina	Dry forest	Tropical	Y	N	P6	adult	adult	QU	NA	NA	intensive	50	AFLP	4	Y	0.15	-0.06	0.07	NA	NA	NA	NA	NA	0.23	NA	Kinship coefficient	NA	NA	>100 y
80	104	Prunus avium	Rosaceae	tree/shrub	tree	Perennial	Evergreen	NA	m.out	NA	NA	NA	NA	Biotic	Bs	In	Biotic	Mix-l	Bi, MMa	Inglaterra	Temperate forest	Temperate	Y	N	P1	adult	adult	NA	NA	NA	intensive	314	microsatellites	13	Y	0.061	-0.028	0.03	NA	NA	NA	NA	0.716	0.679	7.42	Kinship coefficient	Loiselle et al 1995	uns	NA
80	104	Prunus avium	Rosaceae	tree/shrub	tree	Perennial	Evergreen	NA	m.out	NA	NA	NA	NA	Biotic	Bs	In	Biotic	Mix-l	Bi, MMa	Inglaterra	Temperate forest	Temperate	Y	N	P2	adult	adult	NA	NA	NA	intensive	237	microsatellites	13	Y	0.083	-0.041	0.045	NA	NA	NA	NA	0.714	0.689	7.77	Kinship coefficient	Loiselle et al 1995	uns	NA
81	105	Glycine soja	Fabaceae	tree/shrub	tree	Perennial	Evergreen	NA	m.self	SC	0.135	tm	NA	Biotic	Bs	In	Abiotic	Ab-s	Au	China	Riparian vegetation	Tropical	Y	N	P1	adult	adult	JW1	NA	NA	intensive	110	microsatellites	17	Y	0.239	-0.033	0.044	NA	NA	NA	0.936	0.04	0.58	2.67	Kinship coefficient	Loiselle et al 1995	NA	uns
81	105	Glycine soja	Fabaceae	tree/shrub	tree	Perennial	Evergreen	NA	m.self	SC	0.128	tm	NA	Biotic	Bs	In	Abiotic	Ab-s	Au	China	Riparian vegetation	Tropical	Y	N	P2	adult	adult	JW2	NA	NA	intensive	128	microsatellites	17	Y	0.08	-0.033	0.036	NA	NA	NA	0.933	0.039	0.59	2.7	Kinship coefficient	Loiselle et al 1995	NA	uns
81	105	Glycine soja	Fabaceae	tree/shrub	tree	Perennial	Evergreen	NA	m.self	SC	0.163	tm	NA	Biotic	Bs	In	Abiotic	Ab-s	Au	China	Riparian vegetation	Tropical	Y	N	P3	adult	adult	BJ	NA	NA	intensive	515	microsatellites	17	Y	0.428	-0.073	0.128	NA	NA	NA	0.965	0.02	0.47	2.1	Kinship coefficient	Loiselle et al 1995	uns	NA
82	106	Lodoicea maldivica	Arecaeae	tree/shrub	tree	Perennial	Evergreen	Dioecious	m.out	NA	NA	NA	NA	Mixed	Bmx	Re	Abiotic	Ab-s	Gr	Seychelles archipelago	Tropical forest	Tropical	Y	N	P1.1	adult	adult	VdM adult	NA	NA	intensive	339	microsatellites	12	Y	0.055	-0.011	0.011	0.002	NA	NA	NA	NA	NA	NA	Kinship coefficient	Loisellle et al 1995	uns	NA
82	106	Lodoicea maldivica	Arecaeae	tree/shrub	tree	Perennial	Evergreen	Dioecious	m.out	NA	NA	NA	NA	Mixed	Bmx	Re	Abiotic	Ab-s	Gr	Seychelles archipelago	Tropical forest	Tropical	Y	N	P2.1	adult	adult	FP adult	NA	NA	intensive	158	microsatellites	12	Y	0.04	-0.006	0.006	0.001	NA	NA	NA	NA	NA	NA	Kinship coefficient	Loisellle et al 1995	uns	NA
82	106	Lodoicea maldivica	Arecaeae	tree/shrub	tree	Perennial	Evergreen	Dioecious	m.out	NA	NA	NA	NA	Mixed	Bmx	Re	Abiotic	Ab-s	Gr	Seychelles archipelago	Tropical forest	Tropical	Y	N	P3.1	adult	adult	FF adult	NA	NA	intensive	143	microsatellites	12	Y	0.031	-0.009	0.009	0.002	NA	NA	NA	NA	NA	NA	Kinship coefficient	Loisellle et al 1995	uns	NA
86	110	Menyanthes trifoliata	Menyanthaceae	herb	herb	Perennial	Deciduous	Hermaphrodite	m.out	SI	NA	NA	NA	Biotic	Bs	In	Mixed	Ab-l	Wa	Belgium	Bog	Temperate	Y	N	P1	adult	adult	GFA (bog)	NA	NA	2 plots, intersction points in grill	23	microsatellites	11	Y	0.024	-0.009	0.009	NA	NA	NA	NA	NA	0.82	4.78	Kinship coefficient	Loisellle et al 1995	NA	>150 y
86	110	Menyanthes trifoliata	Menyanthaceae	herb	herb	Perennial	Deciduous	Hermaphrodite	m.out	SI	NA	NA	NA	Biotic	Bs	In	Mixed	Ab-l	Wa	Belgium	Bog	Temperate	Y	N	P2	adult	adult	MAS (bog)	NA	NA	2 plots, intersction points in grill	25	microsatellites	11	Y	0.073	-0.028	0.03	NA	NA	NA	NA	NA	0.8	4.35	Kinship coefficient	Loisellle et al 1995	NA	>150 y
86	110	Menyanthes trifoliata	Menyanthaceae	herb	herb	Perennial	Deciduous	Hermaphrodite	m.out	SI	NA	NA	NA	Biotic	Bs	In	Mixed	Ab-l	Wa	Belgium	Bog	Temperate	Y	N	P3	adult	adult	POU	NA	NA	2 plots, intersction points in grill	25	microsatellites	11	Y	0.104	-0.063	0.071	NA	NA	NA	NA	NA	0.76	3.3	Kinship coefficient	Loisellle et al 1995	NA	>150 y
86	110	Menyanthes trifoliata	Menyanthaceae	herb	herb	Perennial	Deciduous	Hermaphrodite	m.out	SI	NA	NA	NA	Biotic	Bs	In	Mixed	Ab-l	Wa	Belgium	Bog	Temperate	Y	N	P4	adult	adult	FRA	NA	NA	2 plots, intersction points in grill	21	microsatellites	11	Y	0.021	-0.053	0.054	NA	NA	NA	NA	NA	0.82	4.88	Kinship coefficient	Loisellle et al 1995	NA	>150 y
86	110	Menyanthes trifoliata	Menyanthaceae	herb	herb	Perennial	Deciduous	Hermaphrodite	m.out	SI	NA	NA	NA	Biotic	Bs	In	Mixed	Ab-l	Wa	Belgium	Fen	Temperate	Y	N	P5	adult	adult	SAM (fen)	NA	NA	2 plots, intersction points in grill	47	microsatellites	11	Y	0.053	-0.013	0.014	NA	NA	NA	NA	NA	0.83	5.15	Kinship coefficient	Loisellle et al 1995	NA	>150 y
86	110	Menyanthes trifoliata	Menyanthaceae	herb	herb	Perennial	Deciduous	Hermaphrodite	m.out	SI	NA	NA	NA	Biotic	Bs	In	Mixed	Ab-l	Wa	Belgium	Fen	Temperate	Y	N	P6	adult	adult	HEI (fen)	NA	NA	2 plots, intersction points in grill	52	microsatellites	11	Y	0.065	-0.027	0.029	NA	NA	NA	NA	NA	0.84	5.21	Kinship coefficient	Loisellle et al 1995	NA	>150 y
86	110	Menyanthes trifoliata	Menyanthaceae	herb	herb	Perennial	Deciduous	Hermaphrodite	m.out	SI	NA	NA	NA	Biotic	Bs	In	Mixed	Ab-l	Wa	Belgium	Fen	Temperate	Y	N	P7	adult	adult	STO	NA	NA	2 plots, intersction points in grill	20	microsatellites	11	Y	0.05	-0.052	0.055	NA	NA	NA	NA	NA	0.8	4.32	Kinship coefficient	Loisellle et al 1995	NA	>150 y
86	110	Menyanthes trifoliata	Menyanthaceae	herb	herb	Perennial	Deciduous	Hermaphrodite	m.out	SI	NA	NA	NA	Biotic	Bs	In	Mixed	Ab-l	Wa	Belgium	Fen	Temperate	Y	N	P8	adult	adult	GRE	NA	NA	2 plots, intersction points in grill	20	microsatellites	11	Y	0.036	-0.032	0.034	NA	NA	NA	NA	NA	0.8	4.36	Kinship coefficient	Loisellle et al 1995	NA	>150 y
86	110	Menyanthes trifoliata	Menyanthaceae	herb	herb	Perennial	Deciduous	Hermaphrodite	m.out	SI	NA	NA	NA	Biotic	Bs	In	Mixed	Ab-l	Wa	Belgium	Fen	Temperate	Y	N	P9	adult	adult	PLA	NA	NA	2 plots, intersction points in grill	17	microsatellites	11	Y	0.056	-0.052	0.055	NA	NA	NA	NA	NA	0.77	3.71	Kinship coefficient	Loisellle et al 1995	NA	>150 y
91	115	Mercurialis perennis	Euphorbiaceae	herb	herb	Perennial	NA	Dioecious	m.out	NA	NA	NA	NA	Abiotic	Ab	Wi	Biotic	T-s	An	Belgium	Forest	Temperate	Y	N	P5	non-defined mixed	non-defined mixed	closed A	NA	NA	every 50 cm in perpendicular axis 20 m	49	AFLP	3	Y	0.076	-0.095	0.1	NA	NA	NA	NA	NA	NA	NA	Kinship coefficient	Hardy 2003	uns	NA
91	115	Mercurialis perennis	Euphorbiaceae	herb	herb	Perennial	NA	Dioecious	m.out	NA	NA	NA	NA	Abiotic	Ab	Wi	Biotic	T-s	An	Belgium	Forest	Temperate	Y	N	P6	non-defined mixed	non-defined mixed	closed B	NA	NA	every 50 cm in perpendicular axis 20 m	43	AFLP	3	Y	0.061	-0.083	0.088	NA	NA	NA	NA	NA	NA	NA	Kinship coefficient	Hardy 2003	uns	NA
91	115	Mercurialis perennis	Euphorbiaceae	herb	herb	Perennial	NA	Dioecious	m.out	NA	NA	NA	NA	Abiotic	Ab	Wi	Biotic	T-s	An	Belgium	Forest	Temperate	Y	N	P3	non-defined mixed	non-defined mixed	small gaps A	NA	NA	every 50 cm in perpendicular axis 20 m	36	AFLP	3	Y	0.068	-0.07	0.075	NA	NA	NA	NA	NA	NA	NA	Kinship coefficient	Hardy 2003	NA	uns
91	115	Mercurialis perennis	Euphorbiaceae	herb	herb	Perennial	NA	Dioecious	m.out	NA	NA	NA	NA	Abiotic	Ab	Wi	Biotic	T-s	An	Belgium	Forest	Temperate	Y	N	P4	non-defined mixed	non-defined mixed	small gaps B	NA	NA	every 50 cm in perpendicular axis 20 m	27	AFLP	3	Y	0.074	-0.091	0.098	NA	NA	NA	NA	NA	NA	NA	Kinship coefficient	Hardy 2003	NA	uns
91	115	Mercurialis perennis	Euphorbiaceae	herb	herb	Perennial	NA	Dioecious	m.out	NA	NA	NA	NA	Abiotic	Ab	Wi	Biotic	T-s	An	Belgium	Forest	Temperate	Y	N	P1	non-defined mixed	non-defined mixed	large gaps A	NA	NA	every 50 cm in perpendicular axis 20 m	29	AFLP	3	Y	0.068	-0.049	0.052	NA	NA	NA	NA	NA	NA	NA	Kinship coefficient	Hardy 2003	NA	uns
91	115	Mercurialis perennis	Euphorbiaceae	herb	herb	Perennial	NA	Dioecious	m.out	NA	NA	NA	NA	Abiotic	Ab	Wi	Biotic	T-s	An	Belgium	Forest	Temperate	Y	N	P2	non-defined mixed	non-defined mixed	large gaps B	NA	NA	every 50 cm in perpendicular axis 20 m	19	AFLP	3	Y	0.05	-0.038	0.04	NA	NA	NA	NA	NA	NA	NA	Kinship coefficient	Hardy 2003	NA	uns
92	116	Glycine soja	Fabaceae	herb	herb	Anual	NA	NA	m.self	NA	1-2.3 to 17-26	%	NA	Biotic	Bs	In	Abiotic	Ab-s	Au	China	Deciduous forest	Tropical	Y	N	P2	non-defined mixed	non-defined mixed	BYD-2: rural road	0.0418	ind/m2	almost all ind	68	ISSR	15	Y	0.1345	-0.0651	0.0752	NA	NA	NA	NA	NA	NA	NA	Kinship coefficient	Hardy 2003	NA	uns
92	116	Glycine soja	Fabaceae	herb	herb	Anual	NA	NA	m.self	NA	1-2.3 to 17-27	%	NA	Biotic	Bs	In	Abiotic	Ab-s	Au	China	Deciduous forest	Tropical	Y	N	P3	non-defined mixed	non-defined mixed	PJ:foot road on nature reserve	0.0562	ind/m2	almost all ind	99	ISSR	15	Y	0.1076	-0.0576	0.0645	NA	NA	NA	NA	NA	NA	NA	Kinship coefficient	Hardy 2003	NA	uns
93	117	Parkia biglobosa	Fabaceae	tree/shrub	tree	Perennial	Deciduous	Monoecious	m.out	SC	1	tm	0.002	Biotic	Bmx	Ba,In	Biotic	Mix-l	Bi,Pr,Ro	Burkina Faso	Savanna	Tropical	Y	N	P2	adult	adult	Cassou	8.3	adult/ha	exhaustive (adults & seedlings) in plot & 4 transects 5km (Adults)	616	microsatellites	10	Y	0.012	NA	0.003	NA	NA	NA	-0.002	0.79	0.79	15.5	Kinship coefficient	Loiselle et al 1995	NA	<30 y
93	117	Parkia biglobosa	Fabaceae	tree/shrub	tree	Perennial	Deciduous	Monoecious	m.out	SC	0.996	tm	0.007	Biotic	Bmx	Ba,In	Biotic	Mix-l	Bi,Pr,Ro	Burkina Faso	Savanna	Tropical	Y	N	P3	adult	adult	Walley	4.7	adult/ha	exhaustive (adults & seedlings) in plot & 4 transects 5km (Adults)	593	microsatellites	10	Y	0.02	NA	0.002	NA	NA	NA	0.01	0.8	0.8	16.59	Kinship coefficient	Loiselle et al 1995	NA	<60 y
[truncated: 28 more columns]

## Sheet: meta-complete
dist.c	Paper	Registro	ID	dist.code	prom.cohorte	species	family	life.form	cohort	marker	mating.sys	pol.c	pol.v	disp.c	disp.v	n	Me	Se	Mc	Sc
			U	U												22	0.0255417	0.0277616	0.0255417	0.0277616
			D	D												28	0.0157593	0.00891622	0.0255417	0.0277616
			FL	FL												17	0.0346272	0.0345864	0.0255417	0.0277616
			FM	FM												20	0.02145	0.0174894	0.0255417	0.0277616
			FH	FH												29	0.0344685	0.0220747	0.0255417	0.0277616
U	11	12	P11-Sp1	P11-Sp1-U	N	Erythrophleum suaveolens	Fabaceae	tree/shrub	adult	microsatellites	mixed	Bs	In	Ab-s	Gr	2	0.0057	0.000565685	0.0255417	0.0277616
U	15	25	P15-Sp10	P15-Sp10-U	N	Vouacapoua americana	Fabaceae	tree/shrub	non-defined mixed	microsatellites	NA	Bs	In	T-s	Ro	2	0.0315	0.0275772	0.0255417	0.0277616
U	17	28	P17-Sp1	P17-Sp1-U	N	Fagus sylvatica	Fagaceae	tree/shrub	non-adult	AFLP	m.out	Ab	Wi	Ab-s	Gr	4	0.013525	0.00727616	0.0255417	0.0277616
U	65	89	P65-Sp1	P65-Sp1-U	N	Orchis mascula	Orchidaceae	herb	adult	AFLP	m.out	Bs	In	Ab-l	Wi	2	0.01115	0.00233345	0.0255417	0.0277616
U	75	99	P75-Sp1	P75-Sp1-U	N	Syagrus romanzoffiana	Arecaceae	tree/shrub	non-adult	microsatellites	m.out	Bs	In	Mix-l	Un	3	0.0143333	0.010116	0.0255417	0.0277616
U	77	101	P77-Sp1	P77-Sp1-U	N	Thuja occidentalis	Cupressaceae	tree/shrub	non-defined mixed	microsatellites	mixed	Ab	Wi	Ab-l	Wi	2	0.0135	0.00636396	0.0255417	0.0277616
U	80	104	P80-Sp1	P80-Sp1-U	N	Prunus avium	Rosaceae	tree/shrub	adult	microsatellites	m.out	Bs	In	Mix-l	Bi, MMa	2	0.0375	0.0106066	0.0255417	0.0277616
U	82	106	P82-Sp1	P82-Sp1-U	N	Lodoicea maldivica	Arecaeae	tree/shrub	adult	microsatellites	m.out	Bmx	Re	Ab-s	Gr	3	0.00866667	0.00251661	0.0255417	0.0277616
U	91	115	P91-Sp1	P91-Sp1-U	N	Mercurialis perennis	Euphorbiaceae	herb	non-defined mixed	AFLP	m.out	Ab	Wi	T-s	An	2	0.094	0.00848528	0.0255417	0.0277616
D	9	10	P9-Sp1	P9-Sp1-D	N	Notholithocarpus densiflorus	Fagaceae	tree/shrub	non-defined mixed	microsatellites	m.out	Bs	In	Ab-s	Gr	4	0.0115	0.00310913	0.0255417	0.0277616
D	19	30	P19-Sp1	P19-Sp1-D	N	Adansonia digitata	Malvaceae	tree/shrub	non-defined mixed	AFLP	m.out	Bmx	Ba	Mix-l	Ba	5	0.0274	0.018636	0.0255417	0.0277616
D	23	35	P23-Sp1	P23-Sp1-D	N	Polygala reinii	Polygalaceae	herb	non-defined mixed	Allozymes	m.out	Bs	In	T-s	An	2	0.0255	0.000707107	0.0255417	0.0277616
D	31	48	P31-Sp1	P31-Sp1-D	N	Ceratiola ericoides	Empetraceae	tree/shrub	defined mixed	Allozymes	m.out	Ab	Wi	Ab-s	Bi, Gr	2	0.02245	0.0263751	0.0255417	0.0277616
D	54	78	P54-Sp1-micros	P54-Sp1-D-micros	N	Pinus halepensis	Pinaceae	tree/shrub	adult	microsatellites	NA	Ab	Wi	Ab-l	Wi	2	0.0139	0.00424264	0.0255417	0.0277616
D	54	78	P54-Sp1-SNP	P54-Sp1-D-SNP	N	Pinus halepensis	Pinaceae	tree/shrub	adult	SNP	NA	Ab	Wi	Ab-l	Wi	6	0.0101167	0.00510389	0.0255417	0.0277616
D	64	88	P64-Sp1	P64-Sp1-D	N	Orchis purpurea	Orchidaceae	herb	adult	AFLP	m.out	Bs	In	Ab-l	Wi	2	0.0222	0.00381838	0.0255417	0.0277616
D	73	97	P73-Sp1	P73-Sp1-D	N	Prunus serotina	Rosaceae	tree/shrub	adult	microsatellites	m.out	Bs	In	Mix-l	Bi	3	0.00626667	0.000757188	0.0255417	0.0277616
D	93	117	P93-Sp1	P93-Sp1-D	N	Parkia biglobosa	Fabaceae	tree/shrub	adult	microsatellites	m.out	Bmx	Ba,In	Mix-l	Bi, Pr, Ro	2	0.0025	0.000707107	0.0255417	0.0277616
FL	13	14	P13-Sp1	P13-Sp1-FL	N	Manikara maxima	Sapotaceae	tree/shrub	adult	microsatellites	m.out	Bs	In	Mix-l	Ba, Bi, Pr	2	0.009	0.0127279	0.0255417	0.0277616
FL	21	32	P21-Sp1	P21-Sp1-FL	N	Quercus rubra	Fagaceae	tree/shrub	non-defined mixed	microsatellites	m.out	Ab	Wi	Ab-s	Gr	3	0.00566667	0.00351189	0.0255417	0.0277616
FL	25	37	P25-Sp1	P25-Sp1-FL	N	Fagus sylvatica	Fagaceae	tree/shrub	adult	microsatellites	m.out	Ab	Wi	Ab-s	Gr	3	0.0219667	0.0133508	0.0255417	0.0277616
FL	46	70	P46-Sp1	P46-Sp1-FL	N	Aucoumea klaineana	Burseraceae	tree/shrub	non-adult	microsatellites	m.out	Bs	In	Ab-l	Wi	5	0.01478	0.00217302	0.0255417	0.0277616
FL	91	115	P91-Sp1	P91-Sp1-FL	N	Mercurialis perennis	Euphorbiaceae	herb	non-defined mixed	AFLP	m.out	Ab	Wi	T-s	An	2	0.0865	0.0162635	0.0255417	0.0277616
FL	92	116	P92-Sp1	P92-Sp1-FL	N	Glycine soja	Fabaceae	herb	non-defined mixed	ISSR	m.self	Bs	In	Ab-s	Au	2	0.06985	0.00756604	0.0255417	0.0277616
FM	4	4	P4-Sp1	P4-Sp1-FM	N	Milicia excelsa	Moraceae	tree/shrub	non-defined mixed	microsatellites	m.out	Ab	Wi	Mix-l	Ba	2	0.0051	0.00169706	0.0255417	0.0277616
FM	21	32	P21-Sp1	P21-Sp1-FM	N	Quercus rubra	Fagaceae	tree/shrub	non-defined mixed	microsatellites	m.out	Ab	Wi	Ab-s	Gr	2	0.0055	0.00212132	0.0255417	0.0277616
FM	21	33	P21-Sp2	P21-Sp2-FM	N	Quercus ellipsoidalis	Fagaceae	tree/shrub	non-defined mixed	microsatellites	m.out	Ab	Wi	Ab-s	Gr	4	0.0105	0.00591608	0.0255417	0.0277616
FM	42	64	P42-Sp1	P42-Sp1-FM	N	Primula vulgaris	Primulaceae	herb	adult	Allozymes	m.out	Bs	In	Ab-s	Au	3	0.0136667	0.00208167	0.0255417	0.0277616
FM	44	66	P44-Sp1	P44-Sp1-FM	N	Primula veris	Primulaceae	herb	adult	Allozymes	m.out	Bs	In	Ab-s	Au	3	0.0173333	0.00945163	0.0255417	0.0277616
FM	57	81	P57-Sp1	P57-Sp1-FM	N	Pyrus bourgaeana	Rosaceae	tree/shrub	adult	microsatellites	m.out	Bs	In	Mix-l	MMa, Un	2	0.05	0.0424264	0.0255417	0.0277616
FM	77	101	P77-Sp1	P77-Sp1-FM	N	Thuja occidentalis	Cupressaceae	tree/shrub	non-defined mixed	microsatellites	mixed	Ab	Wi	Ab-l	Wi	2	0.0235	0.0106066	0.0255417	0.0277616
FM	91	115	P91-Sp1	P91-Sp1-FM	N	Mercurialis perennis	Euphorbiaceae	herb	non-defined mixed	AFLP	m.out	Ab	Wi	T-s	An	2	0.046	0.00848528	0.0255417	0.0277616
FH	20	31	P20-Sp1	P20-Sp1-FH	N	Schinus molle	Anacardiaceae	tree/shrub	adult	AFLP	NA	Bs	In	Mix-l	Bi, MMa	9	0.0212444	0.0143295	0.0255417	0.0277616
FH	32	49	P32-Sp1	P32-Sp1-FH	Y	Castanopsis sclerophylla	Fagaceae	tree/shrub	defined mixed	microsatellites	m.out	Ab	Wi	Ab-s	Gr	2	0.0069	0.00212132	0.0255417	0.0277616
FH	75	99	P75-Sp1	P75-Sp1-FH	N	Syagrus romanzoffiana	Arecaceae	tree/shrub	non-adult	microsatellites	m.out	Bs	In	Mix-l	Un	3	0.0236667	0.0135769	0.0255417	0.0277616
FH	79	103	P79-Sp1	P79-Sp1-FH	N	Acacia aroma	Fabaceae	tree/shrub	adult	AFLP	m.out	Bs	In	Mix-l	Un	3	0.0466667	0.0251661	0.0255417	0.0277616
FH	81	105	P81-Sp1	P81-Sp1-FH	N	Glycine soja	Fabaceae	tree/shrub	adult	microsatellites	m.self	Bs	In	Ab-s	Au	3	0.0693333	0.050964	0.0255417	0.0277616
FH	86	110	P86-Sp1	P86-Sp1-FH	N	Menyanthes trifoliata	Menyanthaceae	herb	adult	microsatellites	m.out	Bs	In	Ab-l	Wa	9	0.039	0.0208926	0.0255417	0.0277616

## Sheet: meta-outcross
dist.c	Paper	ID	dist.code	cohort.mean	species	family	life.form	cohort	mating.sys	pol.c	pol.v	disp.c	disp.v	marker	n	Me	Se	Mc	Sc
		U	U												16	0.0298625	0.0331042	0.0298625	0.0331042
		D	D												20	0.016831	0.00993862	0.0298625	0.0331042
		FL	FL												15	0.0275827	0.0335124	0.0298625	0.0331042
		FM	FM												18	0.0211571	0.0188695	0.0298625	0.0331042
		FH	FH												17	0.0290583	0.0175969	0.0298625	0.0331042
U	17	P17-Sp1	P17-Sp1-U	N	Fagus sylvatica	Fagaceae	tree/shrub	non-adult	m.out	Ab	Wi	Ab-s	Gr	AFLP	4	0.013525	0.00727616	0.0298625	0.0331042
U	65	P65-Sp1	P65-Sp1-U	N	Orchis mascula	Orchidaceae	herb	adult	m.out	Bs	In	Ab-l	Wi	AFLP	2	0.01115	0.00233345	0.0298625	0.0331042
U	75	P75-Sp1	P75-Sp1-U	N	Syagrus romanzoffiana	Arecaceae	tree/shrub	non-adult	m.out	Bs	In	Mix-l	Un	microsatellites	3	0.0143333	0.010116	0.0298625	0.0331042
U	80	P80-Sp1	P80-Sp1-U	N	Prunus avium	Rosaceae	tree/shrub	adult	m.out	Bs	In	Mix-l	Bi, MMa	microsatellites	2	0.0375	0.0106066	0.0298625	0.0331042
U	82	P82-Sp1	P82-Sp1-U	N	Lodoicea maldivica	Arecaceae	tree/shrub	adult	m.out	Bmx	Re	Ab-s	Gr	microsatellites	3	0.00866667	0.00251661	0.0298625	0.0331042
U	91	P91-Sp1	P91-Sp1-U	N	Mercurialis perennis	Euphorbiaceae	herb	non-defined mixed	m.out	Ab	Wi	T-s	An	AFLP	2	0.094	0.00848528	0.0298625	0.0331042
D	9	P9-Sp1	P9-Sp1-D	N	Notholithocarpus densiflorus	Fagaceae	tree/shrub	non-defined mixed	m.out	Bs	In	Ab-s	Gr	microsatellites	4	0.0115	0.00310913	0.0298625	0.0331042
D	19	P19-Sp1	P19-Sp1-D	N	Adansonia digitata	Malvaceae	tree/shrub	non-defined mixed	m.out	Bmx	Ba	Mix-l	Ba	AFLP	5	0.0274	0.018636	0.0298625	0.0331042
D	23	P23-Sp1	P23-Sp1-D	N	Polygala reinii	Polygalaceae	herb	non-defined mixed	m.out	Bs	In	T-s	An	Allozymes	2	0.0255	0.000707107	0.0298625	0.0331042
D	31	P31-Sp1	P31-Sp1-D	N	Ceratiola ericoides	Empetraceae	tree/shrub	defined mixed	m.out	Ab	Wi	Ab-s	Gr,Bi	Allozymes	2	0.02245	0.0263751	0.0298625	0.0331042
D	64	P64-Sp1	P64-Sp1-D	N	Orchis purpurea	Orchidaceae	herb	adult	m.out	Bs	In	Ab-l	Wi	AFLP	2	0.0222	0.00381838	0.0298625	0.0331042
D	73	P73-Sp1	P73-Sp1-D	N	Prunus serotina	Rosaceae	tree/shrub	adult	m.out	Bs	In	Mix-l	Bi	microsatellites	3	0.00626667	0.000757188	0.0298625	0.0331042
D	93	P93-Sp1	P93-Sp1-D	N	Parkia biglobosa	Fabaceae	tree/shrub	adult	m.out	Bmx	Ba,In	Mix-l	Bi,Pr,Ro	microsatellites	2	0.0025	0.000707107	0.0298625	0.0331042
FL	13	P13-Sp1	P13-Sp1-FL	N	Manikara maxima	Sapotaceae	tree/shrub	adult	m.out	Bs	In	Mix-l	Ba,Bi,Pr	microsatellites	2	0.009	0.0127279	0.0298625	0.0331042
FL	21	P21-Sp1	P21-Sp1-FL	N	Quercus rubra	Fagaceae	tree/shrub	non-defined mixed	m.out	Ab	Wi	Ab-s	Gr	microsatellites	3	0.00566667	0.00351189	0.0298625	0.0331042
FL	25	P25-Sp1	P25-Sp1-FL	N	Fagus sylvatica	Fagaceae	tree/shrub	adult	m.out	Ab	Wi	Ab-s	Gr	microsatellites	3	0.0219667	0.0133508	0.0298625	0.0331042
FL	46	P46-Sp1	P46-Sp1-FL	N	Aucoumea klaineana	Burseraceae	tree/shrub	non-adult	m.out	Bs	In	Ab-l	Wi	microsatellites	5	0.01478	0.00217302	0.0298625	0.0331042
FL	91	P91-Sp1	P91-Sp1-FL	N	Mercurialis perennis	Euphorbiaceae	herb	non-defined mixed	m.out	Ab	Wi	T-s	An	AFLP	2	0.0865	0.0162635	0.0298625	0.0331042
FM	4	P4-Sp1	P4-Sp1-FM	N	Milicia excelsa	Moraceae	tree/shrub	non-defined mixed	m.out	Ab	Wi	Mix-l	Ba	microsatellites	2	0.0051	0.00169706	0.0298625	0.0331042
FM	21	P21-Sp1	P21-Sp1-FM	N	Quercus rubra	Fagaceae	tree/shrub	non-defined mixed	m.out	Ab	Wi	Ab-s	Gr	microsatellites	2	0.0055	0.00212132	0.0298625	0.0331042
FM	21	P21-Sp2	P21-Sp2-FM	N	Quercus ellipsoidalis	Fagaceae	tree/shrub	non-defined mixed	m.out	Ab	Wi	Ab-s	Gr	microsatellites	4	0.0105	0.00591608	0.0298625	0.0331042
FM	42	P42-Sp1	P42-Sp1-FM	N	Primula vulgaris	Primulaceae	herb	adult	m.out	Bs	In	Ab-s	Au	Allozymes	3	0.0136667	0.00208167	0.0298625	0.0331042
FM	44	P44-Sp1	P44-Sp1-FM	N	Primula veris	Primulaceae	herb	adult	m.out	Bs	In	Ab-s	Au	Allozymes	3	0.0173333	0.00945163	0.0298625	0.0331042
FM	57	P57-Sp1	P57-Sp1-FM	N	Pyrus bourgaeana	Rosaceae	tree/shrub	adult	m.out	Bs	In	Mix-l	MMa, Un	microsatellites	2	0.05	0.0424264	0.0298625	0.0331042
FM	91	P91-Sp1	P91-Sp1-FM	N	Mercurialis perennis	Euphorbiaceae	herb	non-defined mixed	m.out	Ab	Wi	T-s	An	AFLP	2	0.046	0.00848528	0.0298625	0.0331042
FH	32	P32-Sp1	P32-Sp1-FH	Y	Castanopsis sclerophylla	Fagaceae	tree/shrub	defined mixed	m.out	Ab	Wi	Ab-s	Gr	microsatellites	2	0.0069	0.00212132	0.0298625	0.0331042
FH	75	P75-Sp1	P75-Sp1-FH	N	Syagrus romanzoffiana	Arecaceae	tree/shrub	non-adult	m.out	Bs	In	Mix-l	Un	microsatellites	3	0.0236667	0.0135769	0.0298625	0.0331042
FH	79	P79-Sp1	P79-Sp1-FH	N	Acacia aroma	Fabaceae	tree/shrub	adult	m.out	Bs	In	Mix-l	Un	AFLP	3	0.0466667	0.0251661	0.0298625	0.0331042
FH	86	P86-Sp1	P86-Sp1-FH	N	Menyanthes trifoliata	Menyanthaceae	herb	adult	m.out	Bs	In	Ab-l	Wa	microsatellites	9	0.039	0.0208926	0.0298625	0.0331042

## Sheet: meta-tree.outcross
dist.c	Paper	Registro	ID	dist.code	prom.cohorte	species	family	form	cohort	mating.sys	pol.c	pol.v	disp.c	disp.v	marker	n	Me	Se	Mc	Sc
			U	U												12	0.0185062	0.0129074	0.0185062	0.0129074
			D	D												10	0.0120556	0.0134215	0.0185062	0.0129074
			FL	FL												13	0.0128533	0.00714752	0.0185062	0.0129074
			FM	FM												10	0.017775	0.0216233	0.0185062	0.0129074
			FH	FH												8	0.0257444	0.0199646	0.0185062	0.0129074
U	17	28	P17-Sp1	P17-Sp1-U	N	Fagus sylvatica	Fagaceae	tree/shrub	non-adult	m.out	Ab	Wi	Ab-s	Gr	AFLP	4	0.013525	0.00727616	0.0185062	0.0129074
U	75	99	P75-Sp1	P75-Sp1-U	N	Syagrus romanzoffiana	Arecaceae	tree/shrub	non-adult	m.out	Bs	In	Mix-l	Un	microsatellites	3	0.0143333	0.010116	0.0185062	0.0129074
U	80	104	P80-Sp1	P80-Sp1-U	N	Prunus avium	Rosaceae	tree/shrub	adult	m.out	Bs	In	Mix-l	Bi, MMa	microsatellites	2	0.0375	0.0106066	0.0185062	0.0129074
U	82	106	P82-Sp1	P82-Sp1-U	N	Lodoicea maldivica	Arecaeae	tree/shrub	adult	m.out	Bmx	Re	Ab-s	Gr	microsatellites	3	0.00866667	0.00251661	0.0185062	0.0129074
D	19	30	P19-Sp1	P19-Sp1-D	N	Adansonia digitata	Malvaceae	tree/shrub	non-defined mixed	m.out	Bmx	Ba	Mix-l	Ba	AFLP	5	0.0274	0.018636	0.0185062	0.0129074
D	73	97	P73-Sp1	P73-Sp1-D	N	Prunus serotina	Rosaceae	tree/shrub	adult	m.out	Bs	In	Mix-l	Bi	microsatellites	3	0.00626667	0.000757188	0.0185062	0.0129074
D	93	117	P93-Sp1	P93-Sp1-D	N	Parkia biglobosa	Fabaceae	tree/shrub	adult	m.out	Bmx	Ba,In	Mix-l	Bi,Pr,Ro	microsatellites	2	0.0025	0.000707107	0.0185062	0.0129074
FL	13	14	P13-Sp1	P13-Sp1-FL	N	Manikara maxima	Sapotaceae	tree/shrub	adult	m.out	Bs	In	Mix-l	Ba,Bi,Pr	microsatellites	2	0.009	0.0127279	0.0185062	0.0129074
FL	21	32	P21-Sp1	P21-Sp1-FL	N	Quercus rubra	Fagaceae	tree/shrub	non-defined mixed	m.out	Ab	Wi	Ab-s	Gr	microsatellites	3	0.00566667	0.00351189	0.0185062	0.0129074
FL	25	37	P25-Sp1	P25-Sp1-FL	N	Fagus sylvatica	Fagaceae	tree/shrub	adult	m.out	Ab	Wi	Ab-s	Gr	microsatellites	3	0.0219667	0.0133508	0.0185062	0.0129074
FL	46	70	P46-Sp1	P46-Sp1-FL	N	Aucoumea klaineana	Burseraceae	tree/shrub	non-adult	m.out	Bs	In	Ab-l	Wi	microsatellites	5	0.01478	0.00217302	0.0185062	0.0129074
FM	4	4	P4-Sp1	P4-Sp1-FM	N	Milicia excelsa	Moraceae	tree/shrub	non-defined mixed	m.out	Ab	Wi	Mix-l	Ba	microsatellites	2	0.0051	0.00169706	0.0185062	0.0129074
FM	21	32	P21-Sp1	P21-Sp1-FM	N	Quercus rubra	Fagaceae	tree/shrub	non-defined mixed	m.out	Ab	Wi	Ab-s	Gr	microsatellites	2	0.0055	0.00212132	0.0185062	0.0129074
FM	21	33	P21-Sp2	P21-Sp2-FM	N	Quercus ellipsoidalis	Fagaceae	tree/shrub	non-defined mixed	m.out	Ab	Wi	Ab-s	Gr	microsatellites	4	0.0105	0.00591608	0.0185062	0.0129074
FM	57	81	P57-Sp1	P57-Sp1-FM	N	Pyrus bourgaeana	Rosaceae	tree/shrub	adult	m.out	Bs	In	Mix-l	MMa, Un	microsatellites	2	0.05	0.0424264	0.0185062	0.0129074
FH	32	49	P32-Sp1	P32-Sp1-FH	Y	Castanopsis sclerophylla	Fagaceae	tree/shrub	defined mixed	m.out	Ab	Wi	Ab-s	Gr	microsatellites	2	0.0069	0.00212132	0.0185062	0.0129074
FH	75	99	P75-Sp1	P75-Sp1-FH	N	Syagrus romanzoffiana	Arecaceae	tree/shrub	non-adult	m.out	Bs	In	Mix-l	Un	microsatellites	3	0.0236667	0.0135769	0.0185062	0.0129074
FH	79	103	P79-Sp1	P79-Sp1-FH	N	Acacia aroma	Fabaceae	tree/shrub	adult	m.out	Bs	In	Mix-l	Un	AFLP	3	0.0466667	0.0251661	0.0185062	0.0129074
